# Supplementary material for: Staphylococcus aureus agr-type vs genetic background: molecular signatures determining differential metabolism and virulence potential
Source: PLoS One. 2026 Jun 3;21(6):e0350108. doi: 10.1371/journal.pone.0350108 (PMC13232812; doi:10.1371/journal.pone.0350108)
Supplement: S1 Table — Blue: genes with a fold change (FC) <−2; red: genes with a FC > 2; green: adjusted p-value (p-adj) <0.05. Gene names are annotated according to Aureowiki Newman gene annotation; if only pangenome annotation was available “p:” prefix was added to the gene’s name, for genes without gene’s name the four digits following the “NWMN_” tag were kept as gene ID. Negative Binomial GLM with Wald test for pairwise comparisons were performed with Benjamini–Hochberg correction. (XLSX) [file pone.0350108.s005.xlsx]

## Sheet: Supp_Table_S3 (1h30)
Gene_ID	Locus_Tag	agr-I vs ∆agr log2FC	agr-I vs ∆agr padj	agr-II vs ∆agr log2FC	agr-II vs ∆agr padj	agr-III vs ∆agr log2FC	agr-III vs ∆agr padj	agr-IV vs ∆agr log2FC	agr-IV vs ∆agr padj	agr-I vs agr-II log2FC	agr-I vs agr-II padj	agr-I vs agr-III log2FC	agr-I vs agr-III padj	agr-I vs agr-IV log2FC	agr-I vs agr-IV padj	agr-II vs agr-III log2FC	agr-II vs agr-III padj	agr-II vs agr-IV log2FC	agr-II vs agr-IV padj	agr-III vs agr-IV log2FC	agr-III vs agr-IV lpadj
0302	NWMN_0302	0.377012	0.99987	-0.621527	0.999865	0.684137	0.99953	0.45005	0.899086	0.998538	0.212453	-0.307125	1	-0.0730383	0.978732	-1.30566	0.0415359	-1.07158	0.15404	0.234087	1
0303	NWMN_0303	0.360088	0.99987	-0.703354	0.999865	0.601349	0.99953	0.254491	0.9646	1.06344	0.202122	-0.24126	1	0.105598	0.959109	-1.3047	0.0496986	-0.957845	0.234838	0.346858	1
0304	NWMN_0304	0.412024	0.99987	-0.745262	0.999865	0.53783	0.99953	0.394324	0.909194	1.15729	0.197095	-0.125807	1	0.0176994	0.993644	-1.28309	0.0415359	-1.13959	0.128063	0.143506	1
0706	NWMN_0706	-0.436881	0.99987	-0.0813897	0.999865	0.000490662	0.999943	0.281826	0.832828	-0.355491	0.493639	-0.437371	1	-0.718707	0.0490759	-0.0818804	0.975189	-0.363216	0.468906	-0.281336	1
1000	NWMN_1000	0.62367	0.99987	-0.825275	0.999865	0.578543	0.99953	0.285029	0.9646	1.44895	0.0628846	0.0451278	1	0.338641	0.832412	-1.40382	0.0220217	-1.1103	0.1333	0.293513	1
1016	NWMN_1016	0.433669	0.99987	-0.652029	0.999865	0.652871	0.99953	0.566342	0.858355	1.0857	0.202122	-0.219202	1	-0.132673	0.949718	-1.3049	0.0496986	-1.21837	0.128063	0.0865294	1
1017	NWMN_1017	0.493216	0.99987	-0.650789	0.999865	0.898078	0.99953	0.635404	0.850993	1.14401	0.202122	-0.404862	1	-0.142188	0.949718	-1.54887	0.0289191	-1.28619	0.128063	0.262674	1
1028	NWMN_1028	0.422246	0.99987	-0.679656	0.999865	0.543867	0.99953	0.18149	0.967749	1.1019	0.187787	-0.121621	1	0.240756	0.891423	-1.22352	0.0396287	-0.861146	0.218056	0.362377	1
1031	NWMN_1031	0.449949	0.99987	-0.941027	0.999865	0.55345	0.99953	0.272308	0.9646	1.39098	0.0628846	-0.103501	1	0.177641	0.919785	-1.49448	0.0104391	-1.21334	0.0806745	0.281142	1
1034	NWMN_1034	0.410358	0.99987	-0.864618	0.999865	0.650034	0.99953	0.336035	0.9646	1.27498	0.199857	-0.239676	1	0.0743232	0.978732	-1.51465	0.0440218	-1.20065	0.161168	0.313999	1
1038	NWMN_1038	0.367503	0.99987	-1.16614	0.999865	0.566822	0.99953	0.110026	0.989542	1.53365	0.199857	-0.199319	1	0.257477	0.919785	-1.73297	0.0496986	-1.27617	NA	0.456796	1
1039	NWMN_1039	0.424601	0.99987	-0.909956	0.999865	0.434383	0.99953	0.424026	0.900162	1.33456	0.151721	-0.00978142	1	0.000575658	0.999666	-1.34434	0.0415359	-1.33398	0.0806745	0.0103571	1
1776	NWMN_1776	0.339313	0.99987	-0.910238	0.999865	0.422975	0.99953	0.210898	0.967749	1.24955	0.197095	-0.0836621	1	0.128415	0.954563	-1.33321	0.0496986	-1.12114	0.158295	0.212077	1
1777	NWMN_1777	0.411314	0.99987	-0.894991	0.999865	0.447536	0.99953	0.237023	0.9646	1.30631	0.187787	-0.0362219	1	0.17429	0.93158	-1.34253	0.0496986	-1.13201	0.15404	0.210512	1
1778	NWMN_1778	0.57979	0.99987	-0.826036	0.999865	0.686504	0.99953	0.376252	0.923909	1.40583	0.109655	-0.106714	1	0.203537	0.919785	-1.51254	0.0220217	-1.20229	0.128063	0.310251	1
1779	NWMN_1779	0.37494	0.99987	-0.72475	0.999865	0.687568	0.99953	0.387151	0.919307	1.09969	0.202122	-0.312628	1	-0.0122103	0.995166	-1.41232	0.0387891	-1.1119	0.15404	0.300418	1
1780	NWMN_1780	0.402804	0.99987	-0.703295	0.999865	0.571309	0.99953	0.222011	0.9646	1.1061	0.187787	-0.168505	1	0.180793	0.919785	-1.2746	0.0220217	-0.925306	0.161168	0.349298	1
1786	NWMN_1786	0.589483	0.99987	-0.627198	0.999865	0.959927	0.99953	0.844947	0.813465	1.21668	0.232389	-0.370444	1	-0.255465	0.919785	-1.58712	0.0423785	-1.47215	NA	0.114979	1
1789	NWMN_1789	0.578235	0.99987	-0.585575	0.999865	0.876997	0.99953	0.610037	0.850993	1.16381	0.202122	-0.298762	1	-0.0318025	0.990635	-1.46257	0.0396287	-1.19561	0.145883	0.26696	1
1791	NWMN_1791	0.456676	0.99987	-0.775092	0.999865	0.824236	0.99953	0.575966	0.874181	1.23177	0.199857	-0.36756	1	-0.119291	0.956079	-1.59933	0.0220217	-1.35106	0.0993157	0.24827	1
1792	NWMN_1792	0.434857	0.99987	-0.587321	0.999865	0.818926	0.99953	0.608189	0.813465	1.02218	0.202122	-0.384069	1	-0.173332	0.925259	-1.40625	0.0220217	-1.19551	0.0993157	0.210737	1
argG	NWMN_0832	-0.258481	0.99987	0.863144	0.999865	-0.95121	0.99953	-0.538197	0.919307	-1.12162	0.377208	0.692729	1	0.279716	0.919785	1.81435	0.0415359	1.40134	NA	-0.413014	1
ccpA	NWMN_1629	-0.215531	0.99987	0.269264	0.999865	0.230342	0.99953	0.504028	0.619668	-0.484795	0.271902	-0.445873	1	-0.719559	0.0490759	0.0389222	0.994763	-0.234764	0.872813	-0.273686	1
dapA	NWMN_1306	0.405033	0.99987	0.760861	0.999865	-0.571078	0.99953	-0.205354	0.970844	-0.355828	0.908962	0.976111	1	0.610387	0.605747	1.33194	0.0415359	0.966215	0.218056	-0.365724	1
hlgC	NWMN_2319	-0.238221	0.99987	0.480151	0.999865	-0.98781	0.99953	-1.45478	0.474911	-0.718372	0.709944	0.749589	1	1.21656	0.325977	1.46796	0.0704662	1.93493	0.0228936	0.466974	1
lrgA	NWMN_0196	-0.614058	0.99987	0.128667	0.999865	-1.30019	0.438768	-1.23888	0.364635	-0.742725	0.388345	0.686129	1	0.624824	0.576614	1.42885	0.0217756	1.36755	0.034556	-0.061305	1
lrgB	NWMN_0197	-0.440716	0.99987	0.0953583	0.999865	-1.07263	0.934554	-0.841463	0.631398	-0.536074	0.673457	0.631913	1	0.400748	0.74897	1.16799	0.0423785	0.936822	0.161168	-0.231166	1
lukF	NWMN_1927	-0.342512	0.99987	0.724888	0.999865	-0.843639	0.99953	-0.444779	0.910504	-1.0674	0.243104	0.501127	1	0.102266	0.965483	1.56853	0.0220217	1.16967	0.15404	-0.39886	1
lukS	NWMN_1928	-0.515125	0.99987	0.695266	0.999865	-0.883448	0.99953	-0.825061	0.813465	-1.21039	0.207384	0.368323	1	0.309936	0.902111	1.57871	0.0415359	1.52033	0.0874894	-0.0583871	1
p:cxcA	NWMN_0634	-0.43846	0.99987	0.159	0.999865	0.0274509	0.99953	0.497125	0.750774	-0.59746	0.291162	-0.465911	1	-0.935585	0.0490759	0.131549	0.968672	-0.338125	0.797119	-0.469674	1
p:dtpT	NWMN_0696	-0.252672	0.99987	0.278252	0.999865	-0.568673	0.99953	-0.503879	0.619668	-0.530925	0.202122	0.316001	1	0.251207	0.695391	0.846925	0.00946438	0.782132	0.0220443	-0.0647939	1
p:gcp	NWMN_1956	-0.317478	0.99987	0.0397001	0.999865	0.131806	0.99953	0.320885	0.750774	-0.357178	0.33151	-0.449284	1	-0.638363	0.0407489	-0.0921061	0.968672	-0.281185	0.567674	-0.189079	1
p:mdeA	NWMN_2314	0.0603055	0.99987	0.236214	0.999865	-0.185589	0.99953	-0.437077	0.619668	-0.175908	0.882589	0.245895	1	0.497382	0.21267	0.421803	0.198704	0.673291	0.0220443	0.251488	1
p:sasD	NWMN_0078	0.430736	0.99987	-0.344546	0.999865	-0.241816	0.99953	-0.861308	0.631398	0.775282	0.347794	0.672552	1	1.29204	0.0490759	-0.10273	0.994613	0.516762	0.775236	0.619492	1
sdrC	NWMN_0523	0.144892	0.99987	0.445004	0.999865	-0.744572	0.99953	-1.11774	0.619668	-0.300112	0.951236	0.889464	1	1.26263	0.209432	1.18958	0.098942	1.56274	0.0395291	0.373167	1
sdrD	NWMN_0524	-0.295484	0.99987	0.798112	0.999865	-0.912898	0.99953	-0.935946	0.678595	-1.0936	0.202122	0.617414	1	0.640461	0.600276	1.71101	0.00946438	1.73406	0.0108276	0.0230474	1
Table S1. All genes significantly differentially expressed for at least one pairwise comparison at 1h30
Blue: genes with a fold change (FC) <-2; red: genes with a FC >2; green: adjusted p-value (p-adj) <0.05
Gene names are annotated according to Aureowiki Newman gene annotation; if only pangenome annotation was available “p:” prefix was added to the gene’s name, for genes without gene’s name the four digits following the “NWMN_” tag were kept as gene ID
Negative Binomial GLM with Wald test for pairwise comparisons were performed with Benjamini–Hochberg correction
