# Supplementary material for: Staphylococcus aureus agr-type vs genetic background: molecular signatures determining differential metabolism and virulence potential
Source: PLoS One. 2026 Jun 3;21(6):e0350108. doi: 10.1371/journal.pone.0350108 (PMC13232812; doi:10.1371/journal.pone.0350108)
Supplement: S2 Table — Blue: genes with a fold change (FC) <−2; red: genes with a FC > 2; green: adjusted p-value (p-adj) <0.05. Gene names are annotated according to Aureowiki Newman gene annotation; if only pangenome annotation was available “p:” prefix was added to the gene’s name, if only the symbol annotation was available “s:” prefix was added to the gene’s name, for genes without gene’s name the four digits following the “NWMN_” tag were kept as gene ID. Negative Binomial GLM with Wald test for pairwise comparisons were performed with Benjamini–Hochberg correction. (XLSX) [file pone.0350108.s006.xlsx]

## Sheet: significant_genes_6H
Gene_ID	Locus_Tag	agr-I vs ∆agr log2FC	agr-I vs ∆agr padj	agr-II vs ∆agr log2FC	agr-II vs ∆agr padj	agr-III vs ∆agr log2FC	agr-III vs ∆agr padj	agr-IV vs ∆agr log2FC	agr-IV vs ∆agr padj	agr-I vs agr-II log2FC	agr-I vs agr-II padj	agr-I vs agr-III log2FC	agr-I vs agr-III padj	agr-I vs agr-IV log2FC	agr-I vs agr-IV padj	agr-II vs agr-III log2FC	agr-II vs agr-III padj	agr-II vs agr-IV log2FC	agr-II vs agr-IV padj	agr-III vs agr-IV log2FC	agr-III vs agr-IV lpadj
0030	NWMN_0030	0.0988356	0.993379	-0.0334368	0.983103	0.244457	0.583946	1.03013	1.65453e-05	0.132272	0.846385	-0.145622	0.82768	-0.931293	0.000216824	-0.277894	0.652872	-1.06357	1.11352e-05	-0.785671	0.00403897
0035	NWMN_0035	-0.0428622	NA	-0.296757	NA	-0.297411	NA	-1.3501	0.0170499	0.253895	0.825384	0.254549	0.8339	1.30723	0.0290787	0.000653874	1	1.05334	0.0815773	1.05268	0.147347
0036	NWMN_0036	-0.324777	NA	-4.48998	NA	-0.124583	NA	0.16338	0.912438	4.1652	NA	-0.200194	NA	-0.488157	0.749259	-4.36539	0.314797	-4.65336	0.00721018	-0.287963	0.895733
0045	NWMN_0045	1.43455	NA	1.54605	NA	1.34706	NA	1.85357	0.0193115	-0.111495	0.948247	0.0874976	0.973338	-0.419012	0.613103	0.198993	0.923675	-0.307517	0.719201	-0.506509	0.613652
0047	NWMN_0047	-0.0789457	0.993379	0.236665	0.845347	0.784826	0.236993	1.41377	0.000810703	-0.315611	0.757343	-0.863772	0.266986	-1.49272	0.000695181	-0.548161	0.590102	-1.1771	0.00691256	-0.628943	0.267514
0093	NWMN_0093	0.679981	NA	-1.88024	NA	-2.50088	NA	-3.08022	0.0769134	2.56022	NA	3.18086	NA	3.7602	0.0308893	0.620636	0.920727	1.19998	0.635738	0.579339	0.886015
0114	NWMN_0114	0.0432159	0.993379	0.172556	NA	0.711565	0.21931	1.48087	3.81173e-05	-0.12934	0.914193	-0.668349	0.359912	-1.43765	0.000127094	-0.539009	0.539348	-1.30831	0.000363224	-0.769303	0.0873228
0115	NWMN_0115	-0.0305069	0.993379	-0.216139	NA	-1.53643	0.0505418	-1.57893	0.00438659	0.185632	0.91149	1.50592	0.0546491	1.54842	0.00809059	1.32029	0.314797	1.36279	0.0170331	0.0424967	0.979102
0120	NWMN_0120	0.171915	0.993379	-0.172255	0.867504	-0.500505	0.406792	0.815762	0.019437	0.34417	0.658372	0.67242	0.350104	-0.643847	0.0917745	0.32825	0.733191	-0.988017	0.00549453	-1.31627	0.000650835
0122	NWMN_0122	1.01198	1.37071e-06	-0.0165329	NA	0.129014	0.767995	1.99079	6.74522e-28	1.02851	1.80203e-06	0.882966	0.000192887	-0.978807	4.49206e-08	-0.145546	0.831027	-2.00732	4.35589e-27	-1.86177	8.22725e-23
0124	NWMN_0124	0.661449	0.130367	0.257975	0.702555	0.471403	0.261725	1.83102	3.70049e-15	0.403474	0.436571	0.190046	0.775976	-1.16957	1.90081e-06	-0.213428	0.76313	-1.57305	3.24702e-11	-1.35962	3.22901e-08
0142	NWMN_0142	0.337443	0.993379	0.301508	NA	0.674738	0.268421	0.801359	0.0466637	0.035935	0.970946	-0.337294	0.716754	-0.463916	0.316398	-0.373229	0.690918	-0.499851	0.252846	-0.126622	0.857782
0156	NWMN_0156	0.228677	0.993379	0.142175	0.908327	0.779381	0.168156	0.901131	0.0154415	0.0865012	0.935775	-0.550705	0.444924	-0.672454	0.104528	-0.637206	0.436775	-0.758956	0.0482423	-0.12175	0.853255
0164	NWMN_0164	-0.17902	0.993379	0.183724	NA	0.440316	0.423855	-0.448089	0.239269	-0.362744	0.618498	-0.619336	0.34001	0.269069	0.551536	-0.256592	0.776527	0.631813	0.0849463	0.888405	0.0252304
0178	NWMN_0178	0.133984	0.993379	0.549181	NA	0.0315397	0.965832	-0.514182	0.243709	-0.415197	0.579009	0.102444	0.940411	0.648166	0.154303	0.517641	0.535957	1.06336	0.00782597	0.545722	0.315533
0208	NWMN_0208	0.311715	NA	0.726075	NA	0.106876	NA	2.00029	0.0338266	-0.41436	0.876065	0.204839	0.960421	-1.68857	0.0783497	0.619199	0.837755	-1.27421	0.15748	-1.89341	0.117867
0218	NWMN_0218	-0.0366481	NA	-0.32339	NA	-0.614714	NA	0.668036	0.150293	0.286742	0.801705	0.578066	0.579103	-0.704684	0.152171	0.291324	0.840977	-0.991426	0.0336461	-1.28275	0.0176612
0246	NWMN_0246	1.55963	NA	1.3293	NA	1.17997	NA	2.76425	0.00757747	0.230329	0.933753	0.37966	0.906338	-1.20462	0.246315	0.149332	0.974911	-1.43495	0.144563	-1.58428	0.187969
0249	NWMN_0249	-0.503576	0.993379	0.0160065	NA	-1.60149	0.0911102	-2.27249	0.000386271	-0.519582	0.720432	1.09791	0.370586	1.76892	0.0105805	1.61749	0.314797	2.2885	0.000382518	0.671005	0.483193
0250	NWMN_0250	0.327241	0.993379	-0.00636209	0.990232	0.535486	0.28554	1.19578	0.000116495	0.333603	0.635298	-0.208246	0.813246	-0.868543	0.0101284	-0.541848	0.451003	-1.20215	0.000120012	-0.660297	0.0902686
0251	NWMN_0251	0.328907	0.993379	0.0634111	0.976212	0.60028	0.328267	1.25513	0.00085977	0.265496	0.778857	-0.271373	0.788881	-0.92622	0.0238042	-0.536868	0.557897	-1.19172	0.00179807	-0.654848	0.1796
0252	NWMN_0252	0.0127372	0.993379	0.183657	0.739106	-0.0441093	0.919435	-0.4471	0.067996	-0.170919	0.750027	0.0568465	0.94857	0.459837	0.0820079	0.227766	0.671985	0.630757	0.00825531	0.402991	0.186985
0255	NWMN_0255	-0.451302	NA	-0.296288	NA	-0.0214393	NA	0.98239	0.0529398	-0.155014	0.927018	-0.429863	0.763989	-1.43369	0.00821456	-0.274849	0.873083	-1.27868	0.0170259	-1.00383	0.120103
0261	NWMN_0261	-0.375807	NA	0.864028	NA	0.491811	NA	1.47718	0.0716911	-1.23983	NA	-0.867618	0.667155	-1.85299	0.0378991	0.372216	0.873769	-0.613157	0.480637	-0.985373	0.338706
0265	NWMN_0265	-0.112502	0.993379	0.16478	NA	-0.213757	0.666661	-0.621316	0.0435202	-0.277281	0.628714	0.101256	0.914931	0.508814	0.139261	0.378537	0.561709	0.786096	0.00981763	0.407559	0.324052
0266	NWMN_0266	0.00683346	0.993379	0.0622831	NA	-0.621342	0.19693	-0.943078	0.00592448	-0.0554496	0.948247	0.628175	0.264555	0.949912	0.00807574	0.683625	0.36411	1.00536	0.00361815	0.321737	0.546752
0279	NWMN_0279	0.436094	NA	0.902043	NA	0.513269	NA	1.41428	0.030298	-0.465949	0.742935	-0.0771755	0.977029	-0.978183	0.157647	0.388773	0.830023	-0.512234	0.475402	-0.901007	0.279158
0304	NWMN_0304	0.130008	0.993379	0.515298	0.64016	0.543279	0.486231	1.04781	0.0293449	-0.38529	0.720432	-0.413272	0.716754	-0.917801	0.0812352	-0.0279819	0.986839	-0.532511	0.317527	-0.504529	0.446262
0305	NWMN_0305	0.110176	0.993379	0.703767	0.58569	0.666332	0.452989	1.18906	0.0313794	-0.59359	0.606867	-0.556156	0.653382	-1.07889	0.0726285	0.0374346	0.982456	-0.485298	0.443728	-0.522733	0.497165
0314	NWMN_0314	-0.315611	0.993379	-0.125384	NA	-0.537114	0.203604	-0.895096	0.00352198	-0.190227	0.757343	0.221503	0.757172	0.579485	0.102488	0.41173	0.531403	0.769712	0.0164042	0.357982	0.441654
0321	NWMN_0321	-0.0491631	0.993379	-0.216433	0.778577	0.394612	0.461409	0.848061	0.00999749	0.16727	0.85193	-0.443775	0.520319	-0.897224	0.00928587	-0.611045	0.40311	-1.06449	0.00104538	-0.453449	0.296537
0323	NWMN_0323	-0.545704	0.993379	0.433687	NA	1.03594	0.195042	1.25184	0.016209	-0.979391	0.306022	-1.58165	0.0219217	-1.79754	0.000705313	-0.602256	0.621168	-0.818149	0.138667	-0.215893	0.813066
0324	NWMN_0324	-0.1597	0.993379	0.605752	NA	1.15529	0.202616	1.49312	0.0117672	-0.765452	0.54834	-1.31499	0.181353	-1.65282	0.00758379	-0.549535	0.699241	-0.887368	0.1627	-0.337833	0.722371
0325	NWMN_0325	-0.241228	0.993379	0.546316	NA	1.09595	0.158298	1.20516	0.0192073	-0.787544	0.434797	-1.33718	0.0704091	-1.44639	0.00649807	-0.549634	0.651273	-0.658841	0.244451	-0.109207	0.913348
0330	NWMN_0330	-0.0337541	0.993379	0.0266249	0.985638	0.39012	0.487184	0.881515	0.0102049	-0.060379	0.951432	-0.423874	0.575825	-0.915269	0.0106015	-0.363495	0.657812	-0.85489	0.0140689	-0.491395	0.273758
0331	NWMN_0331	0.127841	0.993379	-0.021704	0.985638	0.603427	0.211944	1.13187	0.00021276	0.149545	0.870309	-0.475586	0.444924	-1.00403	0.00184805	-0.625131	0.380798	-1.15358	0.000180985	-0.528445	0.187969
0332	NWMN_0332	0.0994473	0.993379	-0.0545141	0.979709	0.543831	0.373165	1.08677	0.00381186	0.153961	0.893898	-0.444384	0.602123	-0.98732	0.0124993	-0.598345	0.484451	-1.14128	0.00264287	-0.542936	0.273183
0333	NWMN_0333	-0.202098	NA	-0.20534	NA	-0.638889	NA	-1.30409	0.00222419	0.00324149	0.996193	0.436791	0.616993	1.10199	0.0158531	0.433549	0.644163	1.09875	0.0135089	0.665203	0.26565
0346	NWMN_0346	0.0505545	0.993379	0.479287	0.363386	0.297902	0.479756	0.683887	0.00720167	-0.428732	0.355816	-0.247347	0.67579	-0.633333	0.0179479	0.181385	0.797671	-0.204601	0.504851	-0.385986	0.246221
0364	NWMN_0364	0.147888	0.993379	-0.0502794	0.98504	0.429711	0.559261	1.00722	0.0192305	0.198167	0.872679	-0.281823	0.806155	-0.859327	0.0693398	-0.47999	0.642356	-1.05749	0.0142943	-0.577504	0.305852
0365	NWMN_0365	-0.100167	0.993379	-0.273986	NA	-0.34687	0.55645	-0.849626	0.0182878	0.173818	0.851309	0.246702	0.776809	0.749459	0.0554281	0.072884	0.953025	0.575641	0.135994	0.502757	0.295013
0366	NWMN_0366	0.259521	0.993379	-0.266645	0.769169	0.332213	0.614759	0.869304	0.0218455	0.526166	0.496702	-0.0726923	0.960421	-0.609783	0.153817	-0.598858	0.470782	-1.13595	0.00226282	-0.537091	0.273758
0370	NWMN_0370	0.550578	NA	-0.054588	NA	-0.0475164	NA	-2.03174	0.00627148	0.605166	0.480616	0.598095	0.498151	2.58232	0.000506634	-0.00707158	0.996999	1.97715	0.00928897	1.98422	0.0212766
0377	NWMN_0377	0.235692	0.993379	0.0271433	0.985638	0.485323	0.446968	1.19473	0.00194959	0.208548	0.840236	-0.249632	0.817067	-0.959039	0.0209289	-0.45818	0.624471	-1.16759	0.0027325	-0.709407	0.146933
0386	NWMN_0386	-0.36355	0.830134	-0.589635	NA	0.0277183	0.948889	0.188791	0.520244	0.226085	0.711797	-0.391268	0.430428	-0.55234	0.0508094	-0.617353	0.314797	-0.778425	0.0045508	-0.161072	0.701444
0401	NWMN_0401	-0.204414	0.993379	0.0798989	0.976212	0.873858	0.219807	-0.592238	0.266539	-0.284313	0.819035	-1.07827	0.158107	0.387824	0.53496	-0.793959	0.450569	0.672136	0.209068	1.4661	0.00510166
0405	NWMN_0405	0.883687	NA	0.145951	NA	0.637107	NA	2.04744	0.0475627	0.737736	NA	0.24658	0.948923	-1.16375	0.244341	-0.491155	0.889043	-1.90149	0.0737909	-1.41033	0.261004
0413	NWMN_0413	0.189166	0.993379	-0.373101	NA	0.0345896	0.945958	0.79406	0.00251315	0.562267	0.21561	0.154577	0.827348	-0.604894	0.0310373	-0.407691	0.535957	-1.16716	9.3015e-06	-0.759471	0.0123878
0414	NWMN_0414	0.314028	0.993379	-0.0451748	NA	-0.264615	0.6086	0.574055	0.0471645	0.359203	0.5422	0.578643	0.262598	-0.260027	0.45221	0.21944	0.788219	-0.61923	0.0365645	-0.83867	0.0113792
0434	NWMN_0434	-0.197473	0.993379	-0.233025	NA	-0.60631	0.209178	-1.04885	0.00147851	0.0355514	0.965093	0.408837	0.554813	0.851373	0.016403	0.373286	0.627481	0.815821	0.0181384	0.442536	0.337676
0454	NWMN_0454	-0.0133752	0.993379	0.276023	0.599736	0.0324735	0.937802	-0.60203	0.00944737	-0.289399	0.523287	-0.0458487	0.95859	0.588654	0.0155421	0.24355	0.644163	0.878053	8.34348e-05	0.634503	0.0153695
0467	NWMN_0467	0.0797055	0.993379	0.272952	0.555942	0.106746	0.781054	-0.273304	0.244226	-0.193247	0.65966	-0.0270405	0.973496	0.35301	0.146139	0.166206	0.744005	0.546257	0.0115132	0.380051	0.163108
0468	NWMN_0468	-0.0523662	0.993379	0.245907	0.547186	0.0160017	0.9655	-0.186785	0.367484	-0.298273	0.358858	-0.0683679	0.908618	0.134419	0.574194	0.229905	0.584749	0.432691	0.020666	0.202786	0.434844
0470	NWMN_0470	-0.259731	0.993379	-0.024902	0.985638	-0.354593	0.431057	-0.660441	0.0205537	-0.234829	0.712416	0.0948627	0.921028	0.400711	0.224463	0.329691	0.617758	0.635539	0.0283985	0.305848	0.445919
0489	NWMN_0489	0.0840746	0.993379	0.17888	NA	0.127587	0.825122	0.922537	0.00180384	-0.0948055	0.916722	-0.0435125	0.973133	-0.838462	0.00683738	0.0512929	0.969868	-0.743657	0.0146455	-0.79495	0.0229048
0521	NWMN_0521	-0.469849	0.532782	0.0127295	NA	-0.0620452	0.887472	-0.697473	0.00803155	-0.482578	0.253692	-0.407803	0.390751	0.227624	0.501591	0.0747747	0.925266	0.710202	0.00782597	0.635428	0.0428165
0535	NWMN_0535	-1.12271	NA	-0.18076	NA	-0.818966	NA	-1.37934	0.00757747	-0.941954	0.199958	-0.303748	0.817753	0.256629	0.735689	0.638206	0.549334	1.19858	0.0261482	0.560377	0.478268
0545	NWMN_0545	-0.0800644	0.993379	0.00912126	NA	0.152743	0.783293	-0.633316	0.0671466	-0.0891857	0.91719	-0.232807	0.763989	0.553251	0.146139	-0.143622	0.875622	0.642437	0.0691699	0.786059	0.049698
0547	NWMN_0547	0.278682	0.993379	-0.0651722	0.95933	0.0412008	0.9422	0.849599	0.00444545	0.343854	0.595433	0.237481	0.757172	-0.570917	0.091537	-0.106373	0.909698	-0.914772	0.00226152	-0.808399	0.0170632
0556	NWMN_0556	0.278748	0.993379	0.191599	NA	0.380441	0.502474	0.979484	0.00336542	0.0871494	0.929004	-0.101693	0.932307	-0.700735	0.0487867	-0.188842	0.851475	-0.787885	0.0220697	-0.599042	0.154805
0581	NWMN_0581	-0.300508	0.993379	0.12805	NA	-0.410562	0.428458	-1.48017	1.48773e-05	-0.428558	0.511145	0.110053	0.919714	1.17966	0.00145214	0.538611	0.451003	1.60822	2.54744e-06	1.0696	0.00866785
0585	NWMN_0585	0.233477	0.993379	0.418515	0.686461	0.629614	0.356522	1.4194	0.000663575	-0.185038	0.88392	-0.396137	0.70111	-1.18593	0.00809059	-0.211099	0.872025	-1.00089	0.0221075	-0.789791	0.138109
0647	NWMN_0647	0.18941	0.993379	-0.293756	0.62874	-0.0404352	0.936544	0.406881	0.150293	0.483166	0.312978	0.229845	0.716754	-0.217471	0.517487	-0.253321	0.695444	-0.700636	0.0092391	-0.447316	0.186985
0649	NWMN_0649	0.18136	0.993379	0.142406	0.877952	0.569353	0.211944	0.976714	0.000850869	0.038954	0.961275	-0.387993	0.552059	-0.795354	0.0108975	-0.426947	0.539348	-0.834308	0.00561437	-0.407361	0.303807
0650	NWMN_0650	0.0886351	0.993379	0.0273518	0.985638	0.524815	0.281	0.674036	0.034968	0.0612833	0.947375	-0.43618	0.495981	-0.585401	0.0973787	-0.497464	0.472054	-0.646684	0.0476752	-0.14922	0.776617
0651	NWMN_0651	0.200395	0.993379	-0.233477	0.759493	0.24827	0.663861	0.736432	0.0222476	0.433872	0.516452	-0.0478748	0.972651	-0.536037	0.139331	-0.481747	0.507592	-0.969909	0.00217773	-0.488162	0.237524
0657	NWMN_0657	-0.0487172	0.993379	-0.247768	0.555942	0.0618708	0.852823	-0.657762	0.000481545	0.199051	0.606867	-0.110588	0.81787	0.609045	0.00212619	-0.309639	0.451003	0.409994	0.0444627	0.719633	0.000333774
0660	NWMN_0660	-0.0552207	0.993379	0.14403	0.905529	0.44503	0.435245	0.973807	0.00519611	-0.199251	0.827077	-0.500251	0.479175	-1.02903	0.00460872	-0.301	0.733191	-0.829777	0.0205505	-0.528777	0.246221
0665	NWMN_0665	-0.374687	0.993379	-0.679136	NA	-0.531173	0.344468	-1.15957	0.00181413	0.304449	0.712416	0.156486	0.891334	0.78488	0.0624493	-0.147963	0.903554	0.48043	0.266869	0.628393	0.20943
0672	NWMN_0672	0.130661	0.993379	-0.155802	0.877952	0.421637	0.428458	0.873303	0.00728356	0.286464	0.702812	-0.290976	0.711139	-0.742641	0.0330986	-0.577439	0.426164	-1.0291	0.00150206	-0.451665	0.294295
0685	NWMN_0685	-0.106265	0.993379	0.0138577	0.98627	-0.247634	0.646037	-0.914975	0.00287494	-0.120123	0.894167	0.141369	0.878221	0.80871	0.0128601	0.261492	0.732545	0.928833	0.00268994	0.66734	0.0757697
0686	NWMN_0686	-0.122911	0.993379	0.191651	0.744248	-0.198082	0.645391	-0.918021	0.000104187	-0.314563	0.529326	0.0751707	0.932307	0.79511	0.00160278	0.389733	0.46682	1.10967	1.98188e-06	0.719939	0.00844069
0693	NWMN_0693	-0.0646557	0.993379	0.102893	NA	0.0580037	0.887472	0.436504	0.0657381	-0.167549	0.753153	-0.122659	0.850214	-0.50116	0.0436252	0.0448895	0.958494	-0.333611	0.183802	-0.378501	0.211243
0709	NWMN_0709	1.0864	0.000100503	-0.088461	NA	-0.0555556	0.921462	0.807844	0.00418544	1.17486	3.13215e-05	1.14196	0.00016133	0.278557	0.382466	-0.0329054	0.976614	-0.896305	0.00201384	-0.8634	0.00900449
0711	NWMN_0711	0.0394246	0.993379	-0.0789276	0.862875	-0.0751851	0.80355	0.446081	0.00493719	0.118352	0.753153	0.11461	0.780584	-0.406656	0.0147097	-0.00374245	0.994097	-0.525009	0.00104538	-0.521266	0.0033011
0714	NWMN_0714	-0.358676	NA	-0.127579	NA	-0.468349	NA	-1.14116	0.0136818	-0.231097	0.797067	0.109673	0.93979	0.782484	0.143006	0.34077	0.720879	1.01358	0.0364906	0.67281	0.300678
0724	NWMN_0724	-0.777605	NA	0.16845	NA	0.0609455	NA	-0.939245	0.0944478	-0.946055	0.194705	-0.838551	0.344839	0.161639	0.842391	0.107505	0.941817	1.10769	0.045774	1.00019	0.142756
0725	NWMN_0725	-0.20117	0.993379	-0.242682	NA	-0.55387	0.344468	-0.862042	0.029884	0.0415116	0.965093	0.352699	0.689775	0.660872	0.139382	0.311188	0.744005	0.61936	0.146711	0.308172	0.610644
0730	NWMN_0730	-0.213583	0.993379	0.206085	NA	-0.0927993	0.811037	-0.428066	0.065735	-0.419669	0.229199	-0.120784	0.834917	0.214483	0.449446	0.298885	0.544591	0.634151	0.00492757	0.335267	0.267534
0734	NWMN_0734	0.2364	0.993379	0.178774	0.837222	0.556663	0.253718	1.52204	2.08347e-07	0.0576261	0.948247	-0.320263	0.654432	-1.28564	3.8409e-05	-0.377889	0.617758	-1.34327	7.61136e-06	-0.965381	0.0045662
0737	NWMN_0737	0.147583	0.993379	-0.185234	0.841695	0.459305	0.391382	0.980236	0.00274328	0.332817	0.651789	-0.311722	0.69171	-0.832653	0.0167148	-0.644539	0.380798	-1.16547	0.000325495	-0.520931	0.220667
0738	NWMN_0738	-0.0212941	0.993379	-0.227859	0.66045	0.0296487	0.9422	0.566876	0.00943306	0.206565	0.667143	-0.0509428	0.951909	-0.58817	0.0101284	-0.257508	0.62005	-0.794736	0.000177984	-0.537228	0.0326873
0752	NWMN_0752	0.440962	NA	-0.718321	NA	0.118247	NA	0.521403	0.383537	1.15928	0.196871	0.322715	0.817753	-0.0804406	0.916141	-0.836568	0.52768	-1.23972	0.0348478	-0.403156	0.616406
0753	NWMN_0753	0.271582	NA	-0.59253	NA	-0.426348	NA	0.702703	0.0155334	0.864112	0.0355053	0.697931	0.16052	-0.431121	0.180595	-0.166181	0.872025	-1.29523	1.56388e-05	-1.12905	0.000513421
0754	NWMN_0754	0.11345	NA	-0.308671	NA	0.646568	NA	1.38554	0.0350028	0.422122	0.81239	-0.533117	0.737549	-1.27209	0.0742994	-0.955239	0.542515	-1.69421	0.0120167	-0.73897	0.393864
0755	NWMN_0755	0.339232	0.993379	-0.199289	NA	0.777934	0.247808	1.64653	5.61169e-05	0.538521	0.579009	-0.438702	0.65054	-1.30729	0.00214382	-0.977223	0.36411	-1.84581	1.09403e-05	-0.868592	0.0844945
0759	NWMN_0759	-1.00409	0.796792	0.562767	0.719906	-0.261305	0.830042	-2.14177	0.00105989	-1.56686	0.125889	-0.742787	0.620112	1.13768	0.136501	0.824072	0.590102	2.70454	2.38196e-05	1.88047	0.0115756
0766	NWMN_0766	-0.0272168	NA	0.280615	NA	0.102467	NA	-1.3064	0.0442453	-0.307832	0.819595	-0.129684	0.950426	1.27918	0.0695042	0.178148	0.913778	1.58701	0.0133473	1.40886	0.0668008
0767	NWMN_0767	-0.0803104	0.993379	-0.403601	0.744248	0.320061	0.731299	0.827535	0.128363	0.32329	0.80772	-0.400371	0.761317	-0.907845	0.117244	-0.723661	0.542515	-1.23114	0.0181229	-0.507474	0.485892
0769	NWMN_0769	-0.244301	0.993379	-0.33558	NA	-0.496987	0.221087	-0.897517	0.00127491	0.0912797	0.91149	0.252686	0.69171	0.653217	0.0330871	0.161407	0.839591	0.561937	0.0636801	0.40053	0.305852
0770	NWMN_0770	-0.609539	0.387467	-0.757834	NA	-0.457698	0.332067	-0.912023	0.00316688	0.148295	0.860471	-0.151841	0.868254	0.302484	0.445908	-0.300136	0.679911	0.154189	0.719802	0.454325	0.279268
0775	NWMN_0775	-0.24954	0.993379	-0.522796	NA	0.00333878	0.991327	-0.735871	0.00152194	0.273256	0.578957	-0.252879	0.616993	0.486331	0.0647604	-0.526135	0.314797	0.213075	0.463192	0.73921	0.004246
0778	NWMN_0778	-0.335125	0.993379	-0.354884	NA	0.0369516	0.955814	1.02191	0.00244394	0.0197596	0.983285	-0.372076	0.65054	-1.35704	9.47981e-05	-0.391836	0.657812	-1.3768	5.79955e-05	-0.984962	0.0115756
0779	NWMN_0779	-0.83146	NA	-0.672164	NA	0.307759	NA	1.1871	0.0098474	-0.159297	0.916722	-1.13922	0.157959	-2.01856	2.1689e-05	-0.979923	0.380798	-1.85926	7.26973e-05	-0.879338	0.122713
0783	NWMN_0783	0.261766	0.993379	-0.299004	0.759493	0.233861	0.756286	0.910509	0.0267818	0.56077	0.511145	0.0279051	0.987341	-0.648743	0.162245	-0.532865	0.574221	-1.20951	0.00269725	-0.676648	0.189727
0792	NWMN_0792	-0.365267	0.802007	-0.199628	0.736559	0.0367351	0.936544	0.31414	0.236459	-0.165639	0.780796	-0.402002	0.384974	-0.679406	0.00765118	-0.236363	0.684003	-0.513767	0.0419647	-0.277404	0.406364
0798	NWMN_0798	-0.551033	NA	0.030894	NA	-1.01911	NA	-1.048	0.0352861	-0.581927	0.489274	0.468073	0.663522	0.496962	0.423662	1.05	0.314797	1.07889	0.0335622	0.0288889	0.98393
0799	NWMN_0799	0.0923399	0.993379	0.233063	NA	-0.0881448	0.83618	-0.512954	0.0336413	-0.140723	0.800864	0.180485	0.746826	0.605294	0.0147097	0.321208	0.539348	0.746017	0.0014427	0.42481	0.16016
0813	NWMN_0813	-0.268585	0.993379	0.18236	NA	-0.0628195	0.930208	-1.92551	7.5638e-05	-0.450945	0.557827	-0.205765	0.837531	1.65692	0.00152672	0.245179	0.8058	2.10787	1.37879e-05	1.86269	0.000441069
0815	NWMN_0815	-1.17626	NA	-0.343644	NA	-0.890228	NA	-3.20789	0.04442	-0.832611	NA	-0.286027	0.941422	2.03163	0.292258	0.546584	0.845024	2.86424	0.0864995	2.31766	0.282017
0825	NWMN_0825	0.112076	0.993379	-0.145133	0.764135	0.0290232	0.93949	0.282829	0.194577	0.257208	0.549571	0.0830526	0.900342	-0.170753	0.501591	-0.174156	0.731722	-0.427962	0.0397628	-0.253806	0.342305
0829	NWMN_0829	0.0492542	0.993379	0.252941	NA	0.626494	0.277293	1.13101	0.00173815	-0.203687	0.832002	-0.57724	0.421374	-1.08175	0.00404876	-0.373553	0.669208	-0.878067	0.0180179	-0.504515	0.290693
0840	NWMN_0840	0.102034	0.993379	-0.293317	NA	0.108921	0.861092	0.558045	0.113362	0.395351	0.580997	-0.00688685	0.998349	-0.456011	0.237448	-0.402238	0.635704	-0.851362	0.0160512	-0.449124	0.320912
0851	NWMN_0851	-0.14804	0.993379	-0.420949	NA	-0.139754	0.85055	1.52658	4.4658e-06	0.272909	0.774808	-0.00828681	0.998349	-1.67462	9.40966e-07	-0.281196	0.805477	-1.94753	2.74975e-08	-1.66633	4.61567e-06
0878	NWMN_0878	0.0642184	0.993379	0.314407	NA	0.450042	0.195042	0.587536	0.00974216	-0.250188	0.595811	-0.385824	0.368104	-0.523317	0.0295611	-0.135635	0.830289	-0.273129	0.278609	-0.137494	0.705655
0884	NWMN_0884	-0.530603	NA	0.0705819	NA	-0.280183	NA	-1.03849	0.0159265	-0.601185	0.387563	-0.25042	0.812063	0.507884	0.331787	0.350765	0.699065	1.10907	0.0106649	0.758304	0.175985
0889	NWMN_0889	-0.193858	0.993379	0.135889	NA	-0.424518	0.401692	-0.77718	0.0209038	-0.329746	0.614259	0.23066	0.775976	0.583322	0.123542	0.560407	0.415876	0.913069	0.00644895	0.352662	0.469446
0896	NWMN_0896	-0.26563	0.993379	0.475659	0.744248	0.718414	0.467406	1.04137	0.10105	-0.741289	0.57868	-0.984044	0.392605	-1.307	0.0468516	-0.242755	0.904119	-0.565716	0.42938	-0.32296	0.740529
0910	NWMN_0910	-0.362408	NA	-0.634153	NA	-0.380639	NA	-0.930182	0.0242826	0.271745	0.753153	0.0182306	0.991715	0.567774	0.243405	-0.253514	0.813144	0.29603	0.582176	0.549544	0.334597
0923	NWMN_0923	-0.502939	NA	-0.955984	NA	-0.344488	NA	0.494382	0.46312	0.453045	NA	-0.158451	0.950426	-0.997321	0.154983	-0.611496	0.733191	-1.45037	0.0401092	-0.83887	0.324052
0931	NWMN_0931	0.327168	0.667907	-0.0189652	0.985638	-0.189187	0.564079	0.599368	0.0011091	0.346133	0.307903	0.516355	0.0546491	-0.2722	0.208502	0.170222	0.716599	-0.618333	0.000857547	-0.788555	2.96505e-05
0946	NWMN_0946	0.196358	0.993379	-0.257647	0.749941	0.32074	0.581726	0.848178	0.0102049	0.454006	0.515268	-0.124382	0.910683	-0.651819	0.0764027	-0.578388	0.433765	-1.10583	0.00064676	-0.527437	0.212301
0948	NWMN_0948	0.127193	0.993379	-0.00351216	0.994567	0.360391	0.518843	0.782625	0.0204887	0.130705	0.896551	-0.233197	0.792009	-0.655431	0.0784068	-0.363903	0.649008	-0.786137	0.021293	-0.422234	0.33966
0958	NWMN_0958	-0.0477355	0.993379	-0.0387051	0.976212	-0.484984	0.195042	-0.862454	0.000561711	-0.00903035	0.988179	0.437249	0.359912	0.814718	0.00189867	0.446279	0.404354	0.823748	0.00126703	0.377469	0.279268
0964	NWMN_0964	0.21667	0.993379	0.331355	NA	0.346135	0.597722	1.11158	0.00176513	-0.114685	0.916722	-0.129465	0.916902	-0.894909	0.0145673	-0.0147806	0.99301	-0.780224	0.0324484	-0.765444	0.0799593
0969	NWMN_0969	0.338786	0.900544	0.122765	0.857005	0.226346	0.583347	1.18504	4.81484e-08	0.216021	0.677184	0.11244	0.87254	-0.846258	0.000337006	-0.103581	0.889043	-1.06228	1.6642e-06	-0.958699	3.74708e-05
0972	NWMN_0972	-0.226294	0.993379	-0.486209	NA	-0.627776	0.17284	-1.1358	0.000171736	0.259915	0.703948	0.401482	0.528065	0.909505	0.00530422	0.141567	0.880798	0.64959	0.0486566	0.508023	0.215923
0994	NWMN_0994	-0.136047	0.993379	-0.214613	NA	0.0102201	0.98231	-0.509954	0.0186997	0.0785656	0.897943	-0.146267	0.776809	0.373907	0.12495	-0.224833	0.649008	0.295342	0.219896	0.520174	0.0407378
1025	NWMN_1025	-0.362545	0.993379	0.217059	NA	0.499498	0.627691	0.930356	0.128521	-0.579604	0.658372	-0.862042	0.456602	-1.2929	0.0410234	-0.282439	0.87236	-0.713297	0.266869	-0.430858	0.616154
1027	NWMN_1027	1.16147	NA	1.72464	NA	1.92565	NA	2.54024	0.0106697	-0.563168	0.799799	-0.764184	0.716754	-1.37878	0.16096	-0.201016	0.945852	-0.81561	0.408513	-0.614594	0.629216
1028	NWMN_1028	0.0502954	0.993379	0.168094	NA	0.195616	0.807391	0.931073	0.0310273	-0.117798	0.927018	-0.145321	0.921398	-0.880778	0.0593501	-0.0275221	0.98532	-0.76298	0.0892961	-0.735458	0.173074
1029	NWMN_1029	0.269473	0.993379	0.245375	NA	0.481322	0.641842	1.14379	0.048474	0.0240987	0.988179	-0.211849	0.910683	-0.874321	0.167726	-0.235947	0.897652	-0.898419	0.136729	-0.662472	0.383372
1031	NWMN_1031	0.528331	0.993379	0.281673	NA	0.503846	0.536949	1.05943	0.0297435	0.246658	0.843925	0.0244846	0.991715	-0.531103	0.34137	-0.222173	0.882535	-0.777761	0.128586	-0.555587	0.390362
1037	NWMN_1037	0.630933	NA	0.300091	NA	-0.0049065	NA	1.29999	0.0357326	0.330842	0.827965	0.635839	0.655097	-0.669053	0.328226	0.304997	0.879464	-0.999895	0.119967	-1.30489	0.0897308
1039	NWMN_1039	0.132582	0.993379	0.304787	NA	0.354438	0.680703	1.24882	0.00889105	-0.172205	0.907632	-0.221856	0.878956	-1.11624	0.0273167	-0.0496515	0.976906	-0.944032	0.0566069	-0.89438	0.130855
1054	NWMN_1054	0.461648	0.959045	-0.264227	NA	0.360286	0.536949	0.477061	0.213859	0.725874	0.205873	0.101362	0.932307	-0.0154138	0.977754	-0.624513	0.426926	-0.741288	0.0480124	-0.116776	0.853255
1059	NWMN_1059	0.183976	0.993379	0.153398	0.787803	0.551633	0.132212	0.767253	0.00100999	0.0305778	0.961275	-0.367657	0.430428	-0.583277	0.0207635	-0.398235	0.452315	-0.613855	0.0108262	-0.21562	0.532622
1064	NWMN_1064	-0.25242	0.796792	-0.213528	0.587609	-0.288887	0.269132	-0.54067	0.00149936	-0.0388928	0.935775	0.0364665	0.955799	0.28825	0.14622	0.0753593	0.887438	0.327143	0.0760616	0.251784	0.279268
1065	NWMN_1065	-0.144791	0.993379	-0.217124	0.599736	-0.34034	0.211944	-0.417017	0.0242582	0.0723332	0.892827	0.195549	0.640161	0.272226	0.198292	0.123215	0.805541	0.199892	0.345964	0.0766771	0.817709
1083	NWMN_1083	-0.292938	NA	-0.440112	NA	-0.265709	NA	-2.12998	0.0359326	0.147175	NA	-0.0272284	0.992179	1.83704	0.105616	-0.174403	0.939659	1.68987	0.123824	1.86427	0.145492
1085	NWMN_1085	0.977049	0.000447406	0.13059	NA	0.00853239	0.98696	0.785102	0.00336542	0.846459	0.00671483	0.968516	0.00135229	0.191947	0.556616	0.122058	0.889272	-0.654512	0.0178024	-0.77657	0.0132701
1086	NWMN_1086	0.486155	0.670145	0.247535	0.720976	0.4244	0.365904	0.972105	0.000578161	0.238621	0.719455	0.0617551	0.955799	-0.48595	0.136501	-0.176866	0.832624	-0.724571	0.0136938	-0.547705	0.127492
1098	NWMN_1098	0.101076	0.993379	0.147468	0.702555	-0.00466285	0.98696	0.362372	0.0222785	-0.0463919	0.91719	0.105739	0.801907	-0.261296	0.14184	0.152131	0.684003	-0.214904	0.213756	-0.367035	0.0502654
1100	NWMN_1100	0.530795	0.532782	0.010563	NA	0.322924	0.487184	0.815229	0.00352198	0.520232	0.306022	0.207871	0.773062	-0.284435	0.401095	-0.312361	0.649008	-0.804666	0.00492757	-0.492305	0.167459
1123	NWMN_1123	0.366994	NA	-0.199108	NA	-0.336702	NA	-1.16492	0.0311221	0.566102	0.489274	0.703696	0.378066	1.53191	0.00453122	0.137594	0.923444	0.965809	0.0935176	0.828215	0.256437
1124	NWMN_1124	0.243491	0.993379	0.173856	0.914377	0.576466	0.45352	1.43893	0.00206161	0.0696344	0.960858	-0.332975	0.790006	-1.19544	0.0166248	-0.40261	0.734367	-1.26507	0.00821078	-0.862462	0.144964
1188	NWMN_1188	-0.0596709	0.993379	0.218689	0.673678	-0.253173	0.495527	-0.34941	0.16532	-0.27836	0.555404	0.193502	0.721454	0.289739	0.30001	0.471862	0.367233	0.568099	0.0170933	0.096237	0.822458
1196	NWMN_1196	0.418279	0.993379	-1.05039	NA	-0.602962	0.417315	0.036274	0.951172	1.46867	0.0101653	1.02124	0.16406	0.382005	0.494975	-0.447425	0.708194	-1.08666	0.027639	-0.639236	0.307839
1197	NWMN_1197	-0.147436	0.993379	-0.0626971	0.95443	-0.294907	0.531385	-0.72217	0.0131352	-0.0847389	0.916722	0.147471	0.854438	0.574734	0.0761128	0.23221	0.743762	0.659473	0.0274423	0.427263	0.269999
1225	NWMN_1225	-0.36346	NA	-0.754949	NA	-0.874844	NA	-1.17109	0.0193883	0.391489	0.702764	0.511385	0.63443	0.807631	0.158479	0.119895	0.942926	0.416142	0.510405	0.296247	0.72864
1228	NWMN_1228	0.33975	NA	-0.0808926	NA	0.241982	NA	1.67959	7.33381e-07	0.420643	0.604382	0.0977686	0.944592	-1.33984	0.000143703	-0.322874	0.744005	-1.76048	4.18371e-07	-1.43761	9.59645e-05
1237	NWMN_1237	-0.0867558	0.993379	-0.223863	0.702555	-0.147805	0.727723	-0.493474	0.0445092	0.137107	0.819685	0.0610488	0.944592	0.406718	0.137633	-0.0760587	0.917343	0.269611	0.329258	0.34567	0.279268
1245	NWMN_1245	-0.167536	0.993379	0.0823166	0.858466	-0.228751	0.381466	-0.274905	0.12153	-0.249852	0.429643	0.0612154	0.910683	0.10737	0.631591	0.311068	0.385051	0.357222	0.0397598	0.0461542	0.890252
1253	NWMN_1253	0.033664	0.993379	0.239876	NA	-0.343138	0.6086	-0.714018	0.103477	-0.206212	0.825384	0.376802	0.665566	0.747682	0.110328	0.583014	0.499598	0.953894	0.025127	0.370881	0.561152
1255	NWMN_1255	0.0827997	0.993379	0.119807	0.888767	-0.167415	0.732507	-0.458407	0.117484	-0.0370073	0.961275	0.250215	0.697402	0.541207	0.0795266	0.287222	0.657812	0.578214	0.0443017	0.290992	0.463137
1265	NWMN_1265	0.531504	0.435371	-0.0256154	NA	-0.019915	0.971914	0.710037	0.0100326	0.55712	0.214645	0.551419	0.262598	-0.178533	0.608511	-0.00570041	0.995036	-0.735652	0.009234	-0.729952	0.0245773
1278	NWMN_1278	0.136773	0.993379	-0.0199269	0.985638	0.231077	0.581726	0.587312	0.0143757	0.1567	0.787051	-0.0943046	0.904871	-0.450539	0.0896965	-0.251004	0.658901	-0.607239	0.0129346	-0.356235	0.257952
1288	NWMN_1288	-0.101849	0.993379	0.0681448	NA	0.0930727	0.860847	-0.632487	0.0606781	-0.169994	0.817662	-0.194921	0.796371	0.530639	0.154761	-0.0249279	0.97732	0.700632	0.0392343	0.72556	0.0683634
1289	NWMN_1289	0.0940248	0.993379	-0.234694	NA	0.0944583	0.85055	0.411422	0.14706	0.328719	0.573832	-0.000433496	0.99981	-0.317398	0.311371	-0.329153	0.606695	-0.646117	0.0181229	-0.316964	0.381414
1303	NWMN_1303	-0.190715	0.993379	0.16135	0.804181	-0.192973	0.680703	-0.547772	0.0525533	-0.352065	0.516452	0.00225795	0.999127	0.357057	0.274326	0.354323	0.56877	0.709122	0.0106649	0.354799	0.338556
1317	NWMN_1317	0.243916	0.587593	0.19767	0.534662	0.194667	0.372067	0.583934	5.03305e-06	0.046246	0.91149	0.0492493	0.913445	-0.340018	0.015261	0.00300336	0.994242	-0.386264	0.00437042	-0.389267	0.00997372
1321	NWMN_1321	-0.411179	0.495671	0.217422	NA	-0.176268	0.645391	0.248868	0.293638	-0.6286	0.0214403	-0.234911	0.64309	-0.660047	0.003264	0.393689	0.40311	-0.0314463	0.920205	-0.425136	0.122073
1323	NWMN_1323	0.289968	0.993379	-0.044176	NA	0.202981	0.697854	0.624624	0.0345229	0.334144	0.585196	0.086987	0.932307	-0.334656	0.328415	-0.247157	0.738512	-0.6688	0.0261129	-0.421643	0.27206
1324	NWMN_1324	0.311423	0.670145	0.11074	0.805029	0.346002	0.206655	0.880484	1.34373e-07	0.200683	0.599095	-0.0345794	0.960421	-0.569061	0.0017444	-0.235263	0.57852	-0.769744	6.93405e-06	-0.534481	0.00651857
1331	NWMN_1331	-0.111229	0.993379	0.164566	NA	0.365209	0.424973	0.737617	0.00834101	-0.275795	0.658372	-0.476438	0.372716	-0.848846	0.003264	-0.200643	0.797671	-0.573051	0.048524	-0.372408	0.315533
1341	NWMN_1341	-0.0462332	0.993379	0.285107	NA	-0.0630312	0.866661	-0.141841	0.562178	-0.33134	0.358858	0.0167981	0.982742	0.0956074	0.738478	0.348138	0.436469	0.426948	0.0456688	0.0788093	0.833995
1347	NWMN_1347	-0.593661	0.886376	0.287263	0.769169	-0.173627	0.815722	-1.30292	0.00111143	-0.880924	0.19071	-0.420034	0.65054	0.709264	0.125472	0.46089	0.637729	1.59019	5.24749e-05	1.1293	0.0132889
1357	NWMN_1357	0.0801549	0.993379	-0.12329	0.702555	-0.0387539	0.876131	0.458292	0.0003509	0.203445	0.434797	0.118909	0.710489	-0.378137	0.00578567	-0.0845365	0.827826	-0.581583	4.21084e-06	-0.497046	0.000254184
1358	NWMN_1358	0.14884	0.993379	-0.162813	0.769225	0.154317	0.722345	0.379608	0.13897	0.311653	0.5422	-0.00547721	0.998349	-0.230768	0.441319	-0.31713	0.574221	-0.542421	0.0291209	-0.225291	0.520674
1397	NWMN_1397	-0.0211196	NA	-0.15876	NA	0.0987944	NA	0.775071	0.0279096	0.13764	0.898622	-0.119914	0.922525	-0.796191	0.03088	-0.257554	0.805477	-0.933831	0.0107347	-0.676277	0.129875
1409	NWMN_1409	-0.120134	0.993379	-0.0767023	NA	-0.170748	0.697854	-0.663232	0.0155565	-0.0434313	0.948247	0.0506148	0.959244	0.543099	0.0743836	0.0940461	0.906746	0.58653	0.0398158	0.492484	0.164541
1413	NWMN_1413	0.218771	0.993379	0.133311	0.769169	0.250334	0.412836	0.588882	0.00152169	0.0854597	0.872679	-0.0315632	0.97014	-0.370111	0.0757278	-0.117023	0.830023	-0.455571	0.0180179	-0.338548	0.154468
1418	NWMN_1418	0.0337573	0.993379	-0.0507175	0.939715	0.203319	0.520784	0.613508	0.000868039	0.0844748	0.876065	-0.169562	0.710489	-0.579751	0.00269966	-0.254036	0.56877	-0.664226	0.000342444	-0.41019	0.0706246
1438	NWMN_1438	0.0571242	0.993379	0.124978	0.887437	-0.44296	0.31686	-0.562729	0.0550385	-0.0678533	0.933753	0.500084	0.359912	0.619853	0.0446748	0.567938	0.380798	0.687706	0.0177788	0.119769	0.817236
1475	NWMN_1475	0.119572	0.993379	0.327201	0.363386	0.246359	0.361154	0.346249	0.0456426	-0.207629	0.575196	-0.126787	0.77236	-0.226677	0.255348	0.0808423	0.873769	-0.0190479	0.940218	-0.0998902	0.717221
1518	NWMN_1518	-0.311218	0.384012	-0.151241	0.666867	-0.172604	0.486231	-0.47767	0.00176513	-0.159977	0.622611	-0.138614	0.705352	0.166452	0.382573	0.0213636	0.974911	0.326429	0.0443017	0.305065	0.117782
1526	NWMN_1526	0.410811	0.993379	-0.494357	0.702555	0.230937	0.811122	1.23536	0.0211115	0.905168	0.357764	0.179874	0.921398	-0.824547	0.174436	-0.725294	0.561709	-1.72971	0.000915689	-1.00442	0.124561
1552	NWMN_1552	0.162186	0.993379	0.153409	NA	-0.241484	0.756286	1.06687	0.00620277	0.00877745	0.992147	0.40367	0.669809	-0.904689	0.0280647	0.394892	0.695452	-0.913466	0.0224249	-1.30836	0.00284477
1553	NWMN_1553	0.0607194	NA	-3.48744	NA	0.0679437	NA	0.572374	0.773235	3.54815	NA	-0.00722429	NA	-0.511655	0.815372	-3.55538	0.415876	-4.05981	0.048864	-0.504431	0.860207
1601	NWMN_1601	0.0289538	0.993379	0.216989	0.878963	0.570311	0.45233	1.24894	0.00739316	-0.188035	0.893898	-0.541357	0.604489	-1.21999	0.0125282	-0.353322	0.778934	-1.03195	0.0317683	-0.678629	0.268167
1618	NWMN_1618	0.810096	0.00209284	0.281715	NA	-0.123157	0.795151	0.734731	0.00197764	0.528381	0.136818	0.933254	0.000438204	0.0753653	0.817157	0.404873	0.468859	-0.453016	0.0709947	-0.857888	0.00126259
1631	NWMN_1631	0.130951	0.993379	0.0657051	0.949562	0.355437	0.417901	0.790877	0.00299194	0.0652459	0.935775	-0.224485	0.731579	-0.659925	0.0209289	-0.289731	0.654518	-0.725171	0.00769646	-0.43544	0.21018
1645	NWMN_1645	0.137765	0.993379	-0.199536	0.804181	0.450671	0.378871	0.986611	0.00173156	0.3373	0.625197	-0.312906	0.674579	-0.848846	0.0112667	-0.650207	0.380798	-1.18615	0.000137147	-0.53594	0.187969
1646	NWMN_1646	0.143541	0.993379	-0.123324	0.857005	0.21375	0.603963	0.539165	0.0241573	0.266865	0.597084	-0.0702087	0.932307	-0.395624	0.139382	-0.337074	0.539348	-0.662489	0.00546969	-0.325415	0.298594
1647	NWMN_1647	-0.230516	0.967014	-0.122022	NA	-0.0380707	0.906198	-0.4756	0.0150729	-0.108493	0.81224	-0.192445	0.640161	0.245084	0.293805	-0.0839517	0.877978	0.353577	0.0919686	0.437529	0.0683634
1650	NWMN_1650	-0.0792269	0.993379	0.420808	NA	-0.0136891	0.985856	-0.701038	0.107744	-0.500035	0.523287	-0.0655378	0.97014	0.621811	0.192666	0.434498	0.637515	1.12185	0.00663396	0.687349	0.202669
1683	NWMN_1683	-0.332197	0.993379	0.0060307	NA	-0.332902	0.50588	-0.719208	0.0408479	-0.338228	0.581686	0.000705305	0.99981	0.387011	0.362143	0.338933	0.644163	0.725238	0.0443017	0.386306	0.449734
1688	NWMN_1688	0.463391	0.993379	0.68905	0.426361	1.20835	0.0325154	1.04768	0.00757747	-0.225659	0.825985	-0.744956	0.316404	-0.584285	0.198195	-0.519297	0.569853	-0.358626	0.443079	0.160671	0.817709
1689	NWMN_1689	0.433236	0.993379	0.593331	0.504453	1.05479	0.0378193	0.902442	0.0122762	-0.160095	0.876065	-0.621551	0.368214	-0.469206	0.268303	-0.461456	0.584749	-0.309111	0.474509	0.152345	0.810719
1693	NWMN_1693	0.49678	NA	-0.695246	NA	0.364406	NA	1.08712	0.194613	1.19203	NA	0.132374	0.97014	-0.590344	0.531795	-1.05965	0.613695	-1.78237	0.0443017	-0.722718	0.519433
1694	NWMN_1694	0.232946	0.993379	-0.134411	NA	0.206434	0.669208	0.569355	0.0428611	0.367358	0.516452	0.0265121	0.981591	-0.336408	0.290722	-0.340846	0.615561	-0.703766	0.0142943	-0.36292	0.328121
1698	NWMN_1698	-0.545181	NA	0.425568	NA	0.947763	NA	0.189046	0.790115	-0.970749	0.307903	-1.49294	0.0287812	-0.734227	0.290722	-0.522195	0.634795	0.236522	0.742213	0.758717	0.26828
1708	NWMN_1708	0.480765	NA	-0.0980378	NA	-0.718862	NA	2.16242	9.37669e-05	0.578803	NA	1.19963	0.367817	-1.68165	0.00287044	0.620825	0.732545	-2.26045	7.71015e-05	-2.88128	1.00524e-05
1722	NWMN_1722	-0.132312	0.993379	0.146792	NA	-0.191587	0.666661	-0.766832	0.00418763	-0.279104	0.588197	0.059275	0.951909	0.63452	0.0282997	0.338379	0.566219	0.913624	0.000564085	0.575245	0.0864163
1727	NWMN_1727	-0.203405	0.993379	-0.318858	NA	-0.403999	0.261321	-0.774405	0.00106274	0.115453	0.852033	0.200595	0.716754	0.571001	0.0274139	0.0851416	0.909698	0.455548	0.077256	0.370406	0.25152
1730	NWMN_1730	-0.00184188	0.997757	-0.184983	0.811085	0.290331	0.583946	0.670257	0.0301512	0.183141	0.819035	-0.292172	0.686814	-0.672099	0.0414758	-0.475313	0.484451	-0.85524	0.00514196	-0.379927	0.347902
1731	NWMN_1731	-0.0154115	0.993379	-0.286827	0.716449	0.279221	0.629331	0.735168	0.0256588	0.271415	0.71826	-0.294633	0.708264	-0.750579	0.03088	-0.566048	0.436469	-1.02199	0.00152026	-0.455946	0.287944
1739	NWMN_1739	-0.366999	0.993379	0.0538169	NA	-0.486716	0.396703	-1.1148	0.00374595	-0.420816	0.578957	0.119717	0.923605	0.7478	0.0893538	0.540533	0.506555	1.16862	0.00258126	0.628083	0.224725
1742	NWMN_1742	-0.128623	0.993379	-0.211549	NA	-0.450086	0.272503	-0.620288	0.0272449	0.0829263	0.916722	0.321463	0.579103	0.491665	0.117555	0.238537	0.718392	0.408739	0.18311	0.170202	0.717221
1746	NWMN_1746	0.151194	0.993379	-0.266443	0.655159	0.0667209	0.882316	0.460769	0.0775147	0.417637	0.373874	0.0844726	0.922525	-0.309576	0.300602	-0.333164	0.569853	-0.727213	0.00388066	-0.394048	0.222959
1751	NWMN_1751	-0.579141	0.670145	-0.515586	NA	-0.462132	0.415873	-0.995332	0.00884963	-0.0635554	0.949224	-0.117009	0.92717	0.416191	0.379011	-0.0534538	0.974911	0.479746	0.272997	0.5332	0.307839
1758	NWMN_1758	0.509905	0.553005	0.0957686	NA	0.283996	0.563236	0.978957	0.000247143	0.414137	0.438129	0.225909	0.731566	-0.469052	0.114492	-0.188228	0.813144	-0.883188	0.00128572	-0.694961	0.0295972
1759	NWMN_1759	0.351877	0.674336	0.0321564	NA	0.44811	0.195042	0.516852	0.0269586	0.319721	0.464927	-0.0962329	0.88073	-0.164975	0.566643	-0.415953	0.40311	-0.484695	0.0454708	-0.0687417	0.873411
1761	NWMN_1761	0.193626	0.993379	0.016152	0.985638	0.328729	0.30963	0.585623	0.00416216	0.177474	0.706666	-0.135103	0.806155	-0.391997	0.0889312	-0.312577	0.506168	-0.569471	0.00626965	-0.256894	0.349298
1763	NWMN_1763	-0.0166644	0.993379	-0.0185218	NA	-0.10431	0.803352	-0.485298	0.0408479	0.00185741	0.996193	0.0876456	0.905666	0.468633	0.0688845	0.0857882	0.906084	0.466776	0.0552057	0.380988	0.210879
1767	NWMN_1767	0.152514	0.993379	-0.0682173	0.971748	0.478532	0.428458	1.4409	4.59598e-05	0.220731	0.819177	-0.326018	0.71598	-1.28838	0.000598654	-0.546749	0.527554	-1.50911	2.11741e-05	-0.962364	0.021814
1776	NWMN_1776	0.613284	0.993379	0.86912	NA	0.757621	0.45829	1.36005	0.0301512	-0.255836	0.878514	-0.144338	0.950426	-0.746767	0.280858	0.111499	0.960383	-0.490931	0.487293	-0.60243	0.478268
1777	NWMN_1777	0.224784	0.993379	0.280705	NA	0.883207	0.333449	1.25813	0.0324766	-0.0559204	0.970285	-0.658423	0.604184	-1.03335	0.105616	-0.602502	0.657812	-0.977426	0.110767	-0.374923	0.667598
1779	NWMN_1779	0.851862	0.773551	0.553819	NA	1.08961	0.19693	1.27719	0.0234259	0.298043	0.827965	-0.237745	0.879329	-0.425328	0.527685	-0.535788	0.671985	-0.72337	0.227518	-0.187583	0.844045
1780	NWMN_1780	0.172958	0.993379	0.334466	0.744248	0.723354	0.271807	1.09787	0.00934996	-0.161508	0.897943	-0.550396	0.539831	-0.924915	0.0413491	-0.388888	0.703764	-0.763407	0.084275	-0.37452	0.540437
1785	NWMN_1785	0.109787	0.993379	0.858672	NA	0.832649	0.392108	1.43444	0.0170217	-0.748885	0.554693	-0.722862	0.579103	-1.32465	0.0365807	0.0260226	0.991806	-0.575766	0.387058	-0.601788	0.460388
1820	NWMN_1820	0.136234	0.993379	0.0558021	0.971748	0.345478	0.479756	0.811692	0.00575854	0.0804314	0.927467	-0.209244	0.784671	-0.675458	0.0326225	-0.289676	0.679911	-0.755889	0.0115132	-0.466214	0.219034
1821	NWMN_1821	0.176885	0.993379	-0.251549	0.661161	0.109445	0.811037	0.643521	0.00914358	0.428434	0.349557	0.0674395	0.94282	-0.466636	0.0917309	-0.360994	0.531403	-0.89507	0.00019465	-0.534075	0.0706246
1849	NWMN_1849	-0.0683023	0.993379	0.347436	0.532877	0.103253	0.811037	-0.321679	0.238816	-0.415738	0.318629	-0.171556	0.775976	0.253377	0.409572	0.244182	0.657812	0.669115	0.00743446	0.424932	0.186985
1855	NWMN_1855	-0.158347	0.993379	-0.348534	NA	0.24868	0.617123	0.522902	0.0748079	0.190187	0.785445	-0.407026	0.47097	-0.681249	0.0238042	-0.597214	0.367233	-0.871436	0.00218718	-0.274222	0.500822
1859	NWMN_1859	0.157698	0.993379	0.106018	0.812142	0.20427	0.484219	0.470179	0.00828868	0.05168	0.91719	-0.0465722	0.94282	-0.312481	0.116499	-0.0982522	0.849159	-0.364161	0.0497556	-0.265908	0.258729
1861	NWMN_1861	0.135878	0.993379	-0.603104	NA	0.828106	0.464504	1.32283	0.0652452	0.738982	0.622611	-0.692228	0.661204	-1.18695	0.131663	-1.43121	0.380798	-1.92593	0.00599535	-0.494725	0.639007
1863	NWMN_1863	-0.117504	0.993379	-0.337807	0.529712	-0.107932	0.785256	-0.626467	0.00539919	0.220303	0.636609	-0.00957278	0.992179	0.508963	0.0378154	-0.229876	0.657812	0.28866	0.262637	0.518536	0.0597571
1864	NWMN_1864	-0.378168	0.993379	-0.457207	NA	-0.262395	0.648367	-1.03915	0.00336542	0.0790385	0.935775	-0.115773	0.916902	0.660983	0.1055	-0.194812	0.841666	0.581944	0.13997	0.776756	0.0792209
1865	NWMN_1865	-0.250908	0.993379	-0.217107	NA	-0.30533	0.44507	-1.21613	4.2768e-06	-0.0338003	0.961275	0.0544225	0.955799	0.965222	0.000741766	0.0882228	0.909698	0.999022	0.000304685	0.9108	0.00320671
1874	NWMN_1874	0.353564	NA	-0.844561	NA	0.582602	NA	1.12955	0.164184	1.19812	0.433462	-0.229039	0.932307	-0.775986	0.401445	-1.42716	0.40311	-1.97411	0.0115132	-0.546948	0.632573
1875	NWMN_1875	1.41613	NA	-0.624856	NA	0.590529	NA	1.89005	0.0260002	2.04098	NA	0.825599	0.65054	-0.473921	0.626387	-1.21539	0.606695	-2.5149	0.00804037	-1.29952	0.215288
1886	NWMN_1886	-0.0802878	0.993379	0.0839067	NA	0.516737	0.356522	0.80305	0.0249107	-0.164194	0.872679	-0.597025	0.374168	-0.883338	0.0176915	-0.43283	0.606695	-0.719143	0.0510908	-0.286313	0.581261
1887	NWMN_1887	2.02713	NA	1.54541	NA	1.72135	NA	2.5688	0.00188917	0.481723	0.753153	0.305784	0.875886	-0.541675	0.483166	-0.17594	0.942227	-1.0234	0.152989	-0.847458	0.338556
1888	NWMN_1888	0.0889588	0.993379	0.55633	0.626455	0.899507	0.234413	1.79032	0.000159257	-0.467372	0.666684	-0.810548	0.388017	-1.70136	0.000641837	-0.343176	0.802177	-1.23398	0.0129323	-0.890808	0.144964
1902	NWMN_1902	0.696726	NA	1.06264	NA	1.17	NA	2.11276	0.00665913	-0.365919	0.852033	-0.473275	0.815303	-1.41603	0.0698234	-0.107356	0.974911	-1.05011	0.161879	-0.942756	0.310921
1903	NWMN_1903	-0.703538	NA	0.300995	NA	0.810773	NA	1.40311	0.0214991	-1.00453	0.454565	-1.51431	0.158492	-2.10665	0.00160278	-0.509778	0.738512	-1.10211	0.0780303	-0.592336	0.46947
1917	NWMN_1917	-0.173869	NA	0.0398055	NA	-0.221702	NA	-1.2644	0.00620277	-0.213674	0.818435	0.0478333	0.974869	1.09053	0.0282997	0.261507	0.801786	1.30421	0.00535657	1.0427	0.069788
1921	NWMN_1921	-0.480724	0.993379	-0.221699	NA	-0.658815	0.277262	-1.25751	0.00173815	-0.259025	0.781854	0.178091	0.880078	0.77679	0.0932932	0.437116	0.644163	1.03581	0.0129788	0.598699	0.276553
1922	NWMN_1922	-0.473507	0.643561	-0.02377	NA	-0.365447	0.406792	-0.765906	0.0122762	-0.449737	0.36125	-0.10806	0.908286	0.292399	0.455095	0.341677	0.606164	0.742136	0.0178562	0.400458	0.347554
1929	NWMN_1929	0.0472692	0.993379	-0.156297	0.924173	0.414133	0.597952	1.70611	8.22737e-05	0.203566	0.876065	-0.366864	0.74492	-1.65884	0.00027011	-0.57043	0.590102	-1.86241	1.68641e-05	-1.29198	0.00968426
1933	NWMN_1933	0.52401	0.764586	-0.0852522	NA	0.118878	0.852823	1.30737	4.07279e-05	0.609262	0.318629	0.405132	0.579971	-0.783356	0.0238042	-0.20413	0.840977	-1.39262	1.59236e-05	-1.18849	0.000660937
1934	NWMN_1934	0.752882	NA	0.2852	NA	0.655765	NA	1.35876	0.00785864	0.467682	0.676583	0.0971172	0.960421	-0.605876	0.304995	-0.370565	0.797671	-1.07356	0.041277	-0.702993	0.29244
1941	NWMN_1941	-0.280136	0.993379	-0.429675	NA	-0.0850137	0.863585	-0.60705	0.0331647	0.149538	0.829536	-0.195123	0.775976	0.326913	0.332585	-0.344661	0.590102	0.177375	0.626612	0.522036	0.141099
1951	NWMN_1951	0.0209629	NA	0.325592	NA	-0.891995	NA	-1.66258	0.00849891	-0.304629	0.826406	0.912958	0.409234	1.68355	0.010646	1.21759	0.36411	1.98817	0.0013943	0.770588	0.387516
1952	NWMN_1952	-0.195824	0.993379	0.056632	NA	-0.842989	0.236993	-2.39771	5.09933e-07	-0.252456	0.829536	0.647165	0.495981	2.20189	1.14679e-05	0.899621	0.380798	2.45435	3.2488e-07	1.55473	0.00621018
1989	NWMN_1989	0.147989	0.993379	0.0360919	0.985638	0.593424	0.517262	1.28074	0.0209487	0.111897	0.944293	-0.445435	0.74492	-1.13275	0.0618078	-0.557332	0.669208	-1.24465	0.0270495	-0.687316	0.34462
1990	NWMN_1990	-0.259544	0.993379	-0.171283	NA	0.331844	0.629331	0.79797	0.0422201	-0.0882619	0.935775	-0.591388	0.444924	-1.05751	0.00984778	-0.503126	0.590102	-0.969252	0.0162591	-0.466126	0.370677
2005	NWMN_2005	0.240162	0.993379	-0.300847	NA	0.635046	0.536949	1.2521	0.0437398	0.541009	0.699521	-0.394884	0.812492	-1.01194	0.143618	-0.935893	0.498071	-1.55295	0.0119081	-0.617057	0.472169
2020	NWMN_2020	-0.0679742	0.993379	-0.15439	NA	-0.329817	0.581726	-1.1318	0.00270079	0.0864158	0.929004	0.261843	0.763989	1.06382	0.00765118	0.175428	0.86746	0.977406	0.0125042	0.801978	0.0932578
2026	NWMN_2026	0.1454	0.993379	-0.0123367	0.98627	0.576831	0.279536	1.14827	0.000578161	0.157737	0.872679	-0.431431	0.565368	-1.00287	0.00480043	-0.589168	0.4418	-1.16061	0.000552121	-0.57144	0.190564
2030	NWMN_2030	-0.131655	0.993379	0.189933	NA	-0.461984	0.502474	-1.17701	0.0120859	-0.321588	0.727278	0.330329	0.757172	1.04535	0.0387196	0.651917	0.484451	1.36694	0.00333538	0.715023	0.260028
2035	NWMN_2035	-0.242254	0.993379	0.0973841	0.862875	-0.223307	0.499325	-0.884745	2.81975e-05	-0.339638	0.350664	-0.0189471	0.981591	0.642491	0.00551464	0.320691	0.471101	0.982129	3.14047e-06	0.661438	0.00844069
2039	NWMN_2039	0.222985	0.993379	0.227557	0.778041	0.619114	0.239851	0.984689	0.00383668	-0.00457236	0.994126	-0.396129	0.60569	-0.761704	0.0401286	-0.391557	0.637515	-0.757132	0.0324484	-0.365575	0.447285
2048	NWMN_2048	0.0437055	0.993379	-0.446523	0.555942	0.0900139	0.879992	0.76324	0.0205537	0.490228	0.445514	-0.0463084	0.973133	-0.719534	0.0413491	-0.536537	0.462204	-1.20976	0.000132063	-0.673226	0.0873228
2051	NWMN_2051	0.576922	0.252268	-0.0592777	0.95443	-0.247726	0.583946	0.373204	0.18054	0.6362	0.0982484	0.824648	0.0106942	0.203718	0.534656	0.188448	0.797671	-0.432482	0.119085	-0.62093	0.043265
2075	NWMN_2075	-0.280251	0.993379	0.33443	0.764337	0.13114	0.879992	-0.854749	0.112683	-0.614681	0.529326	-0.41139	0.716754	0.574498	0.353409	0.20329	0.889043	1.18918	0.0220426	0.985889	0.122073
2087	NWMN_2087	0.363299	0.993379	0.006315	0.990345	0.707055	0.243973	1.56411	3.42256e-05	0.356984	0.690155	-0.343756	0.716754	-1.20081	0.0031458	-0.70074	0.423525	-1.55779	4.12095e-05	-0.857052	0.069788
2091	NWMN_2091	0.149027	0.993379	-0.0494503	0.955856	0.113955	0.781054	0.852781	4.75485e-05	0.198477	0.690155	0.0350719	0.972651	-0.703754	0.00161798	-0.163405	0.788268	-0.902231	1.94619e-05	-0.738826	0.00143409
2109	NWMN_2109	0.930082	0.993379	0.89172	0.599736	1.14795	0.323254	5.11425	7.26575e-16	0.0383621	0.983285	-0.217864	0.932307	-4.18417	9.73493e-11	-0.256226	0.909698	-4.22253	3.35735e-11	-3.9663	1.02789e-09
2118	NWMN_2118	-0.309735	NA	-0.490119	NA	-0.815181	NA	-1.20804	0.0357326	0.180384	0.897943	0.505446	0.659433	0.898303	0.170771	0.325062	0.8287	0.717919	0.275169	0.392856	0.688064
2157	NWMN_2157	-0.414157	0.670145	-0.454519	NA	-0.772296	0.0369979	-0.963558	0.000164748	0.0403626	0.954427	0.358139	0.495981	0.549402	0.0637378	0.317777	0.606695	0.509039	0.0730426	0.191262	0.653521
2159	NWMN_2159	0.370924	NA	-0.542855	NA	0.0646428	NA	0.53954	0.217249	0.913779	0.177298	0.306281	0.757172	-0.168616	0.752561	-0.607498	0.561709	-1.08239	0.0149683	-0.474897	0.404427
2160	NWMN_2160	0.950973	NA	0.0686301	NA	0.191787	NA	-0.689371	0.34554	0.882342	0.318629	0.759186	0.431948	1.64034	0.0108816	-0.123156	0.947459	0.758001	0.306057	0.881157	0.312152
2165	NWMN_2165	0.460642	NA	0.0466132	NA	0.441194	NA	1.20542	0.0336637	0.414029	0.753153	0.0194486	0.992607	-0.744777	0.223301	-0.39458	0.807815	-1.15881	0.048864	-0.764225	0.296537
2201	NWMN_2201	-0.222469	0.993379	-0.125465	0.769225	0.0690109	0.841383	0.338205	0.0731482	-0.0970041	0.840236	-0.29148	0.409234	-0.560675	0.00272475	-0.194476	0.657812	-0.463671	0.0122468	-0.269194	0.261004
2203	NWMN_2203	-0.535637	0.670145	-0.145827	0.878963	-0.868344	0.0581687	-1.48219	1.10779e-06	-0.38981	0.575196	0.332707	0.649625	0.946557	0.00502914	0.722517	0.314797	1.33637	1.73214e-05	0.61385	0.130855
2205	NWMN_2205	0.214031	0.993379	0.0722666	0.924173	0.558982	0.0706072	0.475572	0.03056	0.141765	0.789822	-0.344951	0.407609	-0.26154	0.309636	-0.486716	0.314797	-0.403305	0.077186	0.0834105	0.829888
2206	NWMN_2206	-0.703949	0.0189326	-0.0393637	NA	-0.529203	0.141368	-1.357	3.52514e-08	-0.664585	0.0334058	-0.174746	0.775976	0.653055	0.0238042	0.489839	0.369032	1.31764	1.36914e-07	0.827801	0.00593068
2207	NWMN_2207	-0.331058	0.993379	0.316402	0.599736	-0.200125	0.666661	-0.713335	0.0113185	-0.64746	0.0914165	-0.130933	0.870393	0.382277	0.252795	0.516527	0.380798	1.02974	0.00014773	0.51321	0.154361
2209	NWMN_2209	0.124029	0.993379	0.117032	0.926214	0.526375	0.353783	1.0019	0.00457058	0.00699718	0.99257	-0.402347	0.622517	-0.877874	0.0200726	-0.409344	0.635704	-0.884872	0.0143566	-0.475528	0.312737
2211	NWMN_2211	0.367211	0.993379	0.416739	0.619681	0.657872	0.221087	1.59777	1.28902e-06	-0.0495287	0.961275	-0.290661	0.732714	-1.23056	0.000523543	-0.241133	0.805477	-1.18103	0.000566024	-0.939896	0.01659
2212	NWMN_2212	0.0425017	0.993379	-0.0631962	0.976212	0.242648	0.722345	0.95255	0.0106655	0.105698	0.925551	-0.200146	0.850851	-0.910048	0.0209289	-0.305844	0.748961	-1.01575	0.00721018	-0.709902	0.124561
2227	NWMN_2227	-0.368246	0.686869	0.015825	NA	-0.330827	0.372067	-0.88545	0.000214434	-0.384071	0.358858	-0.0374193	0.972651	0.517203	0.0616391	0.346652	0.515504	0.901275	0.000193711	0.554623	0.0693122
2229	NWMN_2229	-0.0758511	0.993379	-0.354602	0.720976	0.314467	0.669593	0.961405	0.0237573	0.278751	0.786641	-0.390319	0.699942	-1.03726	0.019533	-0.66907	0.470958	-1.31601	0.00151703	-0.646938	0.233805
2241	NWMN_2241	0.0643709	0.993379	0.0287036	NA	0.161248	0.736913	-1.12479	0.000548147	0.0356673	0.961275	-0.0968772	0.910683	1.18917	0.000419714	-0.132544	0.871138	1.1535	0.000466188	1.28604	0.000170001
2242	NWMN_2242	-0.189174	NA	0.106399	NA	-0.0204135	NA	-1.41379	0.00146269	-0.295573	0.665845	-0.168761	0.859889	1.22462	0.0101472	0.126812	0.904331	1.52019	0.000624346	1.39338	0.00577222
2249	NWMN_2249	0.288926	0.993379	0.162988	NA	0.302515	0.563294	0.649352	0.0357326	0.125938	0.88393	-0.0135884	0.991994	-0.360426	0.30662	-0.139526	0.88296	-0.486363	0.135994	-0.346837	0.409007
2250	NWMN_2250	0.166939	0.993379	-0.225041	NA	-0.0608784	0.917155	0.709256	0.015591	0.39198	0.527101	0.227817	0.766317	-0.542317	0.0889312	-0.164163	0.863381	-0.934297	0.00202999	-0.770134	0.0285494
2254	NWMN_2254	-0.128888	0.993379	0.0286942	NA	-0.529986	0.292122	-0.767709	0.026573	-0.157582	0.85193	0.401098	0.575095	0.638821	0.0973787	0.55868	0.4418	0.796403	0.023402	0.237723	0.66945
2255	NWMN_2255	0.562708	NA	-0.18917	NA	-0.258029	NA	-0.449353	0.377863	0.751878	0.29616	0.820737	0.262598	1.01206	0.0302634	0.0688595	0.972578	0.260184	0.659418	0.191324	0.818952
2259	NWMN_2259	-0.132739	NA	0.14894	NA	-0.21626	NA	-0.865768	0.0755314	-0.281679	0.75299	0.0835208	0.957931	0.733029	0.173591	0.365199	0.707887	1.01471	0.0362906	0.649508	0.315533
2270	NWMN_2270	0.431404	0.990806	0.0207574	0.985638	0.386494	0.468459	1.76367	2.97927e-09	0.410647	0.560272	0.0449099	0.973338	-1.33226	3.22098e-05	-0.365737	0.643688	-1.74291	7.2515e-09	-1.37717	1.67835e-05
2275	NWMN_2275	-0.121347	0.993379	-0.049935	NA	-0.271139	0.629331	-0.822202	0.0138938	-0.0714125	0.935775	0.149792	0.875886	0.700855	0.0548281	0.221204	0.804842	0.772267	0.0241604	0.551063	0.205824
2282	NWMN_2282	0.228545	0.993379	0.287132	0.813518	0.674045	0.377824	1.25109	0.00889105	-0.0585866	0.963694	-0.4455	0.698512	-1.02255	0.050146	-0.386914	0.748961	-0.963959	0.0519241	-0.577046	0.369441
2285	NWMN_2285	-0.0572533	NA	-0.673961	NA	-0.471873	NA	-1.34039	0.000506253	0.616708	0.308748	0.414619	0.575095	1.28313	0.00156717	-0.202088	0.844621	0.666425	0.133045	0.868513	0.0822606
2303	NWMN_2303	-0.697502	0.16674	-0.151844	NA	-0.860585	0.0378193	-1.76164	1.10784e-09	-0.545659	0.299397	0.163083	0.845337	1.06414	0.00111329	0.708742	0.314797	1.6098	6.07341e-08	0.901057	0.012972
2304	NWMN_2304	0.0693438	NA	-0.799423	NA	-1.12147	NA	-3.2234	0.0410173	0.868767	NA	1.19081	NA	3.29274	0.0508094	0.322048	0.929487	2.42398	0.153151	2.10193	0.320912
2309	NWMN_2309	-0.613238	0.154143	-0.266994	NA	-0.128601	0.781054	-0.636816	0.0193883	-0.346244	0.516452	-0.484637	0.322257	0.0235785	0.950823	-0.138393	0.853816	0.369822	0.22451	0.508216	0.139256
2330	NWMN_2330	0.691069	NA	0.477389	NA	1.24267	NA	1.38685	0.0212482	0.21368	0.903808	-0.551605	0.669086	-0.695785	0.30415	-0.765285	0.569853	-0.909466	0.146711	-0.14418	0.896423
2332	NWMN_2332	0.0698449	0.993379	-0.0647573	0.919446	0.184836	0.559261	0.346623	0.0721526	0.134602	0.753153	-0.114991	0.817753	-0.276778	0.193508	-0.249594	0.567058	-0.41138	0.033558	-0.161787	0.555397
2333	NWMN_2333	0.084947	0.993379	-0.0289119	NA	0.0408218	0.917396	-0.465552	0.0408409	0.113859	0.827965	0.0441251	0.955799	0.550499	0.0183251	-0.0697337	0.913997	0.43664	0.0636801	0.506374	0.0618942
2338	NWMN_2338	-0.0219436	0.993379	0.0366513	NA	-0.104972	0.805403	-0.516018	0.0317216	-0.0585949	0.929004	0.0830286	0.915375	0.494074	0.0572921	0.141623	0.830289	0.552669	0.022838	0.411046	0.17437
2343	NWMN_2343	-0.225889	0.993379	0.000525732	0.99844	-0.411017	0.19693	-0.499858	0.0217278	-0.226414	0.599095	0.185128	0.714415	0.27397	0.286665	0.411542	0.380798	0.500384	0.0242305	0.0888418	0.822474
2353	NWMN_2353	-0.0483692	0.993379	-0.227322	NA	0.106036	0.852709	0.452046	0.162468	0.178953	0.819188	-0.154405	0.864596	-0.500415	0.144681	-0.333358	0.645987	-0.679369	0.0291209	-0.34601	0.404427
2369	NWMN_2369	0.0473253	0.993379	-0.169337	0.845347	0.327787	0.533278	0.968383	0.00149936	0.216662	0.774808	-0.280462	0.710489	-0.921058	0.00415278	-0.497124	0.470782	-1.13772	0.000163129	-0.640596	0.0876935
2371	NWMN_2371	0.548257	0.993379	-0.339013	0.769169	0.502183	0.53555	1.71149	0.000206407	0.88727	0.307903	0.0460746	0.981591	-1.16324	0.0214312	-0.841196	0.427657	-2.05051	6.9929e-06	-1.20931	0.0267691
2375	NWMN_2375	-0.138297	0.993379	0.219274	0.769169	0.107435	0.852823	-0.551491	0.0948938	-0.357571	0.58876	-0.245732	0.757172	0.413195	0.267293	0.111839	0.909698	0.770765	0.0158579	0.658926	0.0829527
2376	NWMN_2376	0.515347	0.993379	0.0509851	NA	0.584738	0.405105	1.50201	0.000322461	0.464362	0.620542	-0.0693912	0.972651	-0.986667	0.0304074	-0.533753	0.606695	-1.45103	0.000618678	-0.917276	0.0750319
2381	NWMN_2381	0.0940127	NA	0.506689	NA	0.0320014	NA	-0.383724	0.442622	-0.412677	0.580997	0.0620113	0.972651	0.477737	0.359457	0.474688	0.590102	0.890414	0.0437768	0.415726	0.524842
2382	NWMN_2382	-0.40292	NA	-0.0637463	NA	-0.881367	NA	-1.14004	0.0185046	-0.339173	0.712416	0.478448	0.64309	0.737121	0.188847	0.817621	0.40311	1.07629	0.0307469	0.258673	0.765269
2383	NWMN_2383	-0.214932	0.993379	0.0494771	NA	-0.619084	0.150802	-0.7663	0.0105923	-0.26441	0.658278	0.404152	0.480831	0.551367	0.104772	0.668561	0.314797	0.815777	0.00721018	0.147215	0.782247
2384	NWMN_2384	0.0716767	0.993379	0.123355	NA	-0.165106	0.779743	-0.762525	0.0343371	-0.0516785	0.951432	0.236782	0.763989	0.834202	0.0259314	0.288461	0.705555	0.88588	0.0138833	0.597419	0.206054
2386	NWMN_2386	-0.0687944	0.993379	-0.319233	NA	-0.294875	0.484219	-0.673991	0.0139039	0.250439	0.65464	0.22608	0.713077	0.605197	0.0401286	-0.0243582	0.976906	0.354758	0.253827	0.379116	0.309898
2387	NWMN_2387	-0.383295	NA	-0.0177763	NA	-0.715586	NA	-1.06562	0.0232407	-0.365519	0.683706	0.33229	0.763989	0.682321	0.211208	0.697809	0.46682	1.04784	0.0286655	0.350031	0.641261
2389	NWMN_2389	0.221198	NA	-1.06865	NA	-0.073916	NA	0.436659	0.458836	1.28984	0.146602	0.295114	0.825094	-0.215461	0.759457	-0.99473	0.436775	-1.50531	0.00899211	-0.510575	0.501639
2398	NWMN_2398	-0.714479	0.643561	0.278587	0.769225	-0.762861	0.211944	-1.35462	0.000557049	-0.993065	0.10282	0.0483822	0.977029	0.640142	0.166653	1.04145	0.314797	1.63321	2.38196e-05	0.591759	0.26565
2404	NWMN_2404	0.110105	0.993379	-0.0584148	0.937481	0.181495	0.613754	0.692945	0.00043319	0.16852	0.71826	-0.0713899	0.916902	-0.582841	0.00513631	-0.239909	0.628317	-0.75136	0.000161102	-0.511451	0.0294234
2407	NWMN_2407	0.986066	0.247692	0.0418974	NA	0.250615	0.766163	1.77979	1.28128e-05	0.944169	0.182178	0.735451	0.37308	-0.793728	0.0830229	-0.208718	0.883409	-1.7379	2.81818e-05	-1.52918	0.000650835
2409	NWMN_2409	0.0703193	0.993379	-0.131697	NA	-0.164045	0.781054	-0.915994	0.00637928	0.202016	0.796219	0.234365	0.773062	0.986313	0.00453122	0.0323485	0.976906	0.784297	0.0242305	0.751949	0.0666975
2412	NWMN_2412	-0.848899	0.559019	0.246617	NA	-0.206132	0.804529	-2.37485	3.82617e-07	-1.09552	0.112251	-0.642767	0.479175	1.52595	0.00342625	0.45275	0.669536	2.62147	2.13648e-08	2.16872	1.31356e-05
2413	NWMN_2413	-0.655897	0.9193	0.0742962	NA	-0.198573	NA	-2.34545	5.20157e-06	-0.730194	0.41971	-0.457325	0.67185	1.68955	0.00272475	0.272869	0.839906	2.41975	2.85137e-06	2.14688	9.90153e-05
2431	NWMN_2431	0.595512	0.764586	0.0055338	NA	0.338278	0.644582	3.06287	6.49259e-24	0.589978	0.438594	0.257234	0.802417	-2.46736	1.01107e-17	-0.332744	0.753734	-3.05734	1.23673e-22	-2.72459	1.39318e-18
2434	NWMN_2434	-0.0565716	0.993379	-0.0796969	0.906234	0.197527	0.571387	0.58066	0.00336542	0.0231253	0.965093	-0.254099	0.561686	-0.637231	0.00183868	-0.277224	0.561709	-0.660357	0.000845021	-0.383132	0.122556
2435	NWMN_2435	-0.0197764	0.993379	-0.35683	NA	-0.30563	0.59364	0.390001	0.268546	0.337053	0.628714	0.285853	0.71598	-0.409777	0.280858	-0.0512	0.974034	-0.746831	0.0261129	-0.695631	0.0799593
2443	NWMN_2443	0.0942876	NA	-0.357566	NA	-0.967279	NA	-2.681	0.00847317	0.451853	0.753153	1.06157	0.421374	2.77529	0.00908782	0.609713	0.730549	2.32344	0.0283985	1.71372	0.211243
2460	NWMN_2460	0.352561	0.667907	0.366631	0.396295	0.582428	0.0430942	0.457558	0.0293955	-0.0140699	0.977441	-0.229867	0.605697	-0.104998	0.708505	-0.215797	0.654518	-0.0909278	0.741539	0.12487	0.705655
2479	NWMN_2479	0.0184369	0.993379	-0.175013	0.769225	0.253512	0.569683	0.820141	0.00103158	0.19345	0.753153	-0.235075	0.702445	-0.801704	0.00214357	-0.428525	0.456106	-0.995154	5.79955e-05	-0.566629	0.0648883
2480	NWMN_2480	-0.015955	0.993379	-0.200218	0.810238	0.328952	0.562901	1.00868	0.00176513	0.184263	0.827965	-0.344907	0.647551	-1.02463	0.00230539	-0.52917	0.470782	-1.2089	0.00014814	-0.679727	0.0864163
2483	NWMN_2483	-0.0950991	NA	0.746716	NA	-0.211165	NA	-2.66344	0.12289	-0.841815	NA	0.116066	0.981591	2.56834	0.168432	0.957881	0.732545	3.41015	0.0361568	2.45227	0.27206
2485	NWMN_2485	0.437742	NA	0.427166	NA	0.615998	NA	1.21915	0.0185046	0.0105761	0.992147	-0.178257	0.91583	-0.781409	0.152833	-0.188833	0.909223	-0.791985	0.135316	-0.603152	0.364315
2486	NWMN_2486	0.463134	NA	0.416424	NA	-0.220436	NA	2.43565	0.00844832	0.0467102	NA	0.68357	0.820286	-1.97251	0.0264452	0.63686	0.853358	-2.01922	0.025127	-2.65608	0.0276191
2487	NWMN_2487	0.00609684	0.995261	0.27595	0.851999	0.732855	0.375809	1.40311	0.00650144	-0.269853	0.846385	-0.726759	0.488359	-1.39701	0.00999751	-0.456905	0.720879	-1.12716	0.0343442	-0.670253	0.327463
2490	NWMN_2490	-0.120768	0.993379	0.0896311	NA	-0.288827	0.597952	-0.861203	0.0197122	-0.210399	0.765537	0.168059	0.852594	0.740436	0.0688845	0.378458	0.617758	0.950834	0.01038	0.572376	0.25152
2502	NWMN_2502	0.175623	NA	-0.180354	NA	0.935146	NA	1.78443	0.0354485	0.355977	NA	-0.759524	0.706747	-1.6088	0.0783497	-1.1155	0.590102	-1.96478	0.0259371	-0.84928	0.451746
2505	NWMN_2505	0.506941	NA	-1.84736	NA	0.34763	NA	1.4536	0.16532	2.3543	NA	0.159311	0.972651	-0.946662	0.42455	-2.19499	0.380798	-3.30096	0.00319128	-1.10597	0.409007
2507	NWMN_2507	0.252868	0.993379	0.204939	0.897613	0.614961	0.436588	1.43777	0.0028289	0.0479288	0.969802	-0.362093	0.774101	-1.1849	0.021606	-0.410022	0.739203	-1.23283	0.0124482	-0.82281	0.182618
2512	NWMN_2512	-0.0482008	0.993379	-0.64212	NA	-0.11265	0.879992	0.293837	0.535563	0.593919	0.479501	0.0644492	0.972651	-0.342038	0.506113	-0.52947	0.590102	-0.935957	0.0278933	-0.406487	0.485892
2520	NWMN_2520	0.990642	NA	0.698483	NA	1.1883	NA	1.77418	0.000687115	0.292159	0.819035	-0.197654	0.898658	-0.783536	0.130733	-0.489814	0.679911	-1.0757	0.033558	-0.585882	0.350658
2539	NWMN_2539	-0.379342	0.993379	0.188314	NA	0.535786	0.487184	-0.826389	0.109387	-0.567655	0.579009	-0.915127	0.300551	0.447047	0.468978	-0.347472	0.785745	1.0147	0.0453652	1.36217	0.0123878
2543	NWMN_2543	0.195171	0.993379	0.180029	0.716449	-0.224336	0.50814	0.571372	0.00454351	0.0151414	0.975413	0.419506	0.24858	-0.376201	0.0985479	0.404365	0.380798	-0.391342	0.0661197	-0.795708	0.000118624
2554	NWMN_2554	-0.313072	0.993379	-0.127179	NA	-0.220511	0.68156	0.353572	0.287312	-0.185893	0.816302	-0.0925613	0.932307	-0.666644	0.0427825	0.0933316	0.925266	-0.480751	0.142413	-0.574083	0.139163
2556	NWMN_2556	-1.39441	NA	-0.971634	NA	-1.39511	NA	-4.16873	0.00720167	-0.422772	NA	0.000709046	0.99981	2.77432	0.136495	0.423481	0.906096	3.19709	0.0583483	2.77361	0.199264
2557	NWMN_2557	-0.154225	0.993379	-0.148899	0.906238	0.194609	0.781054	0.641198	0.105768	-0.00532605	0.994126	-0.348835	0.70111	-0.795423	0.0541812	-0.343509	0.709821	-0.790097	0.0435971	-0.446588	0.381414
2558	NWMN_2558	-0.0109156	0.993379	-0.251547	NA	0.0742075	0.884361	0.496144	0.0954818	0.240632	0.713602	-0.0851231	0.932307	-0.50706	0.112415	-0.325755	0.640983	-0.747692	0.0101565	-0.421937	0.261004
2579	NWMN_2579	0.211669	0.993379	-0.231563	NA	0.364378	0.597952	-0.957204	0.0457107	0.443233	0.607324	-0.152709	0.906338	1.16887	0.0166113	-0.595942	0.531403	0.725641	0.159818	1.32158	0.0113497
2582	NWMN_2582	-0.335571	NA	0.27296	NA	-0.0588327	NA	0.673211	0.148032	-0.60853	0.503293	-0.276738	0.820207	-1.00878	0.0348146	0.331792	0.781954	-0.400252	0.433873	-0.732044	0.210464
2585	NWMN_2585	0.0710195	0.993379	-0.0973056	0.966835	0.247866	0.781054	1.22413	0.0102049	0.168325	0.91149	-0.176847	0.913225	-1.15311	0.0223571	-0.345172	0.797671	-1.32144	0.00591617	-0.976264	0.0904134
2597	NWMN_2597	0.309531	0.993379	0.158133	0.937481	0.698057	0.428458	2.09224	4.59598e-05	0.151398	0.925551	-0.388526	0.775976	-1.78271	0.00115665	-0.539924	0.671985	-1.9341	0.000208846	-1.39418	0.0220242
2607	NWMN_2607	-0.810518	0.0518787	-0.111915	NA	-0.066178	NA	-1.46392	2.86236e-06	-0.698602	0.125889	-0.74434	0.0945021	0.653399	0.086876	-0.0457373	0.972578	1.352	2.40236e-05	1.39774	2.8113e-05
2608	NWMN_2608	-0.816334	NA	-0.423022	NA	-0.823498	NA	-1.61248	0.000178613	-0.393312	0.640541	0.0071645	0.998393	0.796151	0.12495	0.400476	0.671985	1.18946	0.00971559	0.788987	0.186868
aapA	NWMN_1589	0.41054	0.0986617	0.048082	0.933376	-0.0608956	0.841383	-0.163711	0.366406	0.362458	0.164153	0.471436	0.0264232	0.574251	0.000401413	0.108978	0.805477	0.211793	0.234863	0.102815	0.688618
accB.1	NWMN_1432	-0.105548	0.993379	0.414144	0.396295	-0.128964	0.768039	-0.182218	0.517092	-0.519693	0.167649	0.0234157	0.981591	0.076669	0.824932	0.543109	0.314797	0.596362	0.0140689	0.0532533	0.912917
accB.2	NWMN_1508	0.427348	NA	0.434784	NA	0.302584	NA	1.07724	0.0357326	-0.00743608	0.994126	0.124764	0.948988	-0.649897	0.251187	0.1322	0.939659	-0.642461	0.239759	-0.77466	0.242267
accC.1	NWMN_1431	-0.0705154	0.993379	0.225554	0.599736	-0.0874732	0.799368	-0.214748	0.305208	-0.296069	0.38373	0.0169578	0.981591	0.144232	0.551971	0.313027	0.443668	0.440302	0.0212804	0.127275	0.667598
accC.2	NWMN_1507	0.219389	0.993379	0.473297	NA	0.396661	0.672889	1.10907	0.0380428	-0.253908	0.859937	-0.177272	0.922525	-0.889685	0.130219	0.0766361	0.974911	-0.635777	0.272442	-0.712413	0.305852
ackA	NWMN_1605	-0.256582	0.674336	0.0308538	0.966835	-0.181315	0.479756	-0.618702	4.74575e-05	-0.287436	0.307903	-0.075267	0.872428	0.362119	0.0348637	0.212169	0.561709	0.649556	2.13473e-05	0.437386	0.0153695
acs	NWMN_1626	0.345897	0.993379	0.454145	0.601285	0.860025	0.132314	1.43045	6.02854e-05	-0.108249	0.922247	-0.514128	0.498151	-1.08456	0.00469851	-0.40588	0.649008	-0.976306	0.009234	-0.570427	0.234151
alaS	NWMN_1519	-0.109933	0.993379	0.321194	0.367328	0.115107	0.713507	-0.388054	0.0374271	-0.431128	0.0987227	-0.22504	0.554813	0.278121	0.188129	0.206088	0.617758	0.709249	5.42621e-05	0.503161	0.0153695
ald.1	NWMN_1349	-0.549787	0.993379	0.424227	0.716449	-0.533541	0.494178	-1.42845	0.00256337	-0.974014	0.224063	-0.0162458	0.993142	0.878664	0.104772	0.957769	0.380798	1.85268	5.90976e-05	0.894909	0.132481
ald.2	NWMN_1603	0.267412	0.993379	0.342162	0.716449	0.768364	0.195042	1.76567	7.77728e-07	-0.0747496	0.947375	-0.500951	0.540004	-1.49826	8.0772e-05	-0.426202	0.644163	-1.42351	0.000114712	-0.997309	0.0205725
aldA	NWMN_0113	0.244708	0.993379	0.172931	0.862875	0.600496	0.272057	1.36545	4.59598e-05	0.071777	0.944293	-0.355788	0.654432	-1.12074	0.00171462	-0.427565	0.6072	-1.19252	0.000497376	-0.764951	0.0676422
ampA	NWMN_0812	-0.137335	0.993379	-0.148156	NA	-0.838632	0.00474785	-1.01731	9.82896e-06	0.0108207	0.985019	0.701297	0.0219217	0.87997	0.00034398	0.690476	0.314797	0.869149	0.000263664	0.178674	0.648429
apbA	NWMN_2342	-0.37802	0.670145	-0.00162492	NA	-0.623135	0.0706072	-0.603999	0.0171916	-0.376395	0.373874	0.245115	0.660593	0.225979	0.483499	0.62151	0.314797	0.602374	0.0199644	-0.0191359	0.979361
arcA	NWMN_2534	0.432926	0.993379	0.470189	0.749941	0.405078	0.710412	1.62103	0.00722942	-0.0372632	0.979058	0.027848	0.991994	-1.1881	0.0783497	0.0651112	0.976614	-1.15084	0.0695137	-1.21595	0.0987096
arcB	NWMN_2533	0.47301	0.993379	0.632233	0.655159	0.565002	0.590106	1.92029	0.00103044	-0.159223	0.929004	-0.0919915	0.972651	-1.44728	0.0223571	0.0672311	0.975854	-1.28806	0.0365591	-1.35529	0.0573478
arcC.2	NWMN_2531	0.434493	0.993379	0.612113	0.661161	0.667287	0.49057	1.99629	0.000500227	-0.17762	0.91719	-0.232794	0.906338	-1.5618	0.0113421	-0.055174	0.976906	-1.38418	0.021445	-1.32901	0.0588444
arcD	NWMN_2532	0.58361	0.993379	0.836795	0.555942	0.820856	0.406611	2.13723	0.000315945	-0.253185	0.892684	-0.237245	0.906557	-1.55362	0.0155438	0.0159398	0.994097	-1.30044	0.0394834	-1.31638	0.0711134
argJ	NWMN_0127	0.0900941	NA	0.654775	NA	-0.438597	NA	-0.55905	0.424704	-0.564681	0.579532	0.528692	0.689775	0.649144	0.382466	1.09337	0.380798	1.21383	0.0499037	0.120453	0.925895
aroA	NWMN_1375	-0.216801	0.990806	0.13498	NA	0.0775397	0.803352	-0.352532	0.0634044	-0.351781	0.192347	-0.294341	0.368104	0.135731	0.574432	0.0574406	0.909698	0.487512	0.00884376	0.430072	0.0551004
aroE	NWMN_1498	-0.323899	0.993379	-0.00525682	NA	-0.408681	0.391382	-0.732754	0.0242582	-0.318643	0.599095	0.0847815	0.940411	0.408854	0.289691	0.403424	0.566979	0.727497	0.0285121	0.324073	0.503756
asnS	NWMN_1365	-0.153816	0.993379	0.166394	0.769169	-0.243176	0.550847	-0.446985	0.0747478	-0.32021	0.516452	0.0893606	0.910683	0.293169	0.309636	0.409571	0.4418	0.613379	0.0120718	0.203808	0.567402
aspS	NWMN_1532	-0.213706	0.993379	0.154866	0.749941	-0.314288	0.337429	-0.467431	0.0323073	-0.368571	0.318629	0.100582	0.87254	0.253725	0.3254	0.469154	0.314797	0.622297	0.00384314	0.153143	0.653432
atl	NWMN_0922	-0.362591	0.993379	0.144626	0.886827	0.180555	0.759953	0.609407	0.0628927	-0.507216	0.409653	-0.543146	0.370586	-0.971998	0.00287044	-0.0359295	0.975854	-0.464781	0.177402	-0.428852	0.307839
atpA	NWMN_2009	-0.0543889	0.993379	0.384874	0.363386	0.178973	0.60879	-0.246759	0.263196	-0.439263	0.177298	-0.233362	0.603155	0.192371	0.445065	0.205901	0.666019	0.631633	0.00145215	0.425732	0.0789793
atpB	NWMN_2013	0.000144585	0.999032	0.256338	0.401582	0.20459	0.373828	-0.113553	0.502909	-0.256193	0.328981	-0.204445	0.479175	0.113698	0.54612	0.0517478	0.909698	0.369891	0.0122468	0.318143	0.0697062
atpC	NWMN_2006	-0.0311719	0.993379	0.284602	0.547186	0.190603	0.583806	-0.129174	0.590551	-0.315774	0.409653	-0.221775	0.625764	0.0980019	0.723084	0.0939992	0.874938	0.413776	0.046682	0.319777	0.21556
atpD	NWMN_2007	-0.0300351	0.993379	0.409139	0.26488	0.220063	0.476413	-0.118904	0.597601	-0.439174	0.143601	-0.250098	0.526867	0.0888693	0.732778	0.189076	0.671503	0.528043	0.00513062	0.338967	0.149476
atpF	NWMN_2011	-0.0448122	0.993379	0.407724	0.203064	0.196011	0.506702	-0.195561	0.34021	-0.452536	0.0866693	-0.240823	0.52057	0.150749	0.517974	0.211713	0.617758	0.603285	0.00070783	0.391572	0.0741211
atpG	NWMN_2008	-0.0346815	0.993379	0.388611	0.308652	0.18073	0.590794	-0.202921	0.35165	-0.423292	0.177298	-0.215411	0.624602	0.16824	0.492236	0.207881	0.649843	0.591532	0.00201116	0.383651	0.10603
bioD	NWMN_2326	3.35236	NA	3.97271	NA	2.27582	NA	4.21666	0.0136818	-0.620353	NA	1.07654	NA	-0.864306	0.574194	1.69689	0.637515	-0.243953	0.880481	-1.94084	0.339438
bioF	NWMN_2323	-0.717044	NA	-1.26082	NA	-0.370507	NA	0.414722	0.532099	0.543773	NA	-0.346537	0.845985	-1.13177	0.0973787	-0.89031	0.590102	-1.67554	0.014834	-0.78523	0.336795
bsaA1	NWMN_1717	-0.411656	NA	-0.256392	NA	-0.245455	NA	1.67145	0.00884988	-0.155264	0.944293	-0.166201	0.955799	-2.08311	0.00230286	-0.0109364	0.997052	-1.92784	0.0045508	-1.91691	0.0144521
bsaA2	NWMN_1716	-0.409001	NA	-0.946046	NA	-2.06033	NA	1.49266	0.14706	0.537045	NA	1.65133	0.640759	-1.90166	0.0889312	1.11428	0.802177	-2.43871	0.0336384	-3.55299	0.0355008
bsaE	NWMN_1710	0.56683	0.993379	1.34532	NA	1.47667	0.172614	2.88243	1.28461e-05	-0.778494	0.599095	-0.909842	0.539831	-2.3156	0.000958046	-0.131347	0.960383	-1.5371	0.0282694	-1.40575	0.0889704
bsaF	NWMN_1711	0.380448	0.993379	0.892104	0.547186	1.13903	0.236993	2.50458	2.90067e-05	-0.511656	0.725565	-0.758586	0.579971	-2.12413	0.000885139	-0.246931	0.904331	-1.61248	0.0108203	-1.36555	0.0683634
bsaG	NWMN_1709	0.256517	0.993379	0.731622	0.599736	1.14753	0.206655	2.33691	4.21762e-05	-0.475106	0.734735	-0.891009	0.446459	-2.0804	0.000576917	-0.415904	0.802177	-1.60529	0.00745049	-1.18939	0.101017
bsaP	NWMN_1712	0.397705	0.993379	0.825653	NA	1.17021	0.135193	2.43568	2.93994e-07	-0.427949	0.716123	-0.772502	0.444924	-2.03797	5.32901e-05	-0.344554	0.805541	-1.61003	0.00127059	-1.26547	0.0286533
camS	NWMN_1841	-0.0342325	0.993379	0.276327	0.532877	0.0539801	0.877532	-0.129816	0.579835	-0.310559	0.355816	-0.0882127	0.875886	0.0955835	0.725398	0.222346	0.617758	0.406143	0.0458797	0.183796	0.530907
capA.1	NWMN_0095	1.57748	NA	0.822363	NA	1.09095	NA	4.64581	3.45768e-15	0.755119	0.580997	0.486535	0.771063	-3.06833	7.75622e-09	-0.268584	0.904421	-3.82345	5.0617e-12	-3.55487	2.60551e-10
capB.1	NWMN_0096	1.01612	0.670145	-0.369021	NA	0.64604	0.536949	4.68958	2.56129e-22	1.38514	0.177298	0.370082	0.813285	-3.67346	5.49052e-16	-1.01506	0.493455	-5.0586	2.64402e-22	-4.04354	1.83541e-17
capC.1	NWMN_0097	0.940682	0.670145	-0.326267	NA	0.636261	0.494178	4.25709	1.41671e-20	1.26695	0.177298	0.304421	0.834208	-3.31641	6.57412e-14	-0.962528	0.46682	-4.58336	1.84062e-21	-3.62083	2.63848e-15
capD.1	NWMN_0098	0.445295	0.993379	-0.150874	NA	0.370422	0.698447	3.9786	7.52088e-20	0.596169	0.599095	0.0748735	0.973133	-3.53331	7.46592e-16	-0.521296	0.690918	-4.12948	1.90779e-20	-3.60818	4.67055e-16
capD.2	NWMN_0515	0.0346655	0.993379	0.279915	0.661111	0.75964	0.0471366	0.70682	0.00889105	-0.245249	0.682246	-0.724975	0.056929	-0.672155	0.0179879	-0.479725	0.410553	-0.426905	0.140015	0.05282	0.918542
capE	NWMN_0099	0.648068	0.990806	-0.0529755	NA	0.539758	0.533278	3.82771	2.33216e-21	0.701043	0.503293	0.108309	0.954251	-3.17964	5.80785e-16	-0.592734	0.637515	-3.88069	8.17096e-21	-3.28795	4.67055e-16
capF	NWMN_0100	0.414992	0.993379	-0.146462	NA	0.527474	0.534028	3.50468	6.20009e-18	0.561454	0.602664	-0.112482	0.951909	-3.08969	1.39732e-14	-0.673936	0.574592	-3.65114	2.60342e-18	-2.97721	4.99039e-13
capG	NWMN_0101	0.108691	0.993379	0.0580905	NA	0.558592	0.502474	3.36554	7.82673e-17	0.0506008	0.969719	-0.449901	0.709602	-3.25685	7.46592e-16	-0.500502	0.679911	-3.30745	7.77528e-16	-2.80695	5.88336e-12
capH	NWMN_0102	-0.500119	NA	-0.450541	NA	-0.397114	NA	2.93396	2.60612e-09	-0.0495778	0.975439	-0.103006	0.972651	-3.43408	6.8478e-11	-0.0534277	0.982087	-3.38451	2.68858e-10	-3.33108	2.58196e-09
capI	NWMN_0103	0.528496	NA	-0.797642	NA	0.475309	NA	2.9677	1.39485e-11	1.32614	0.177298	0.0531875	0.981591	-2.4392	1.12839e-08	-1.27295	0.380798	-3.76534	1.36317e-13	-2.49239	3.77997e-08
capJ	NWMN_0104	-0.0904297	NA	-0.295645	NA	0.562168	NA	2.37933	1.18794e-07	0.205216	0.91149	-0.652597	0.579224	-2.46976	7.23633e-08	-0.857813	0.515504	-2.67497	4.18093e-08	-1.81716	0.000119987
capK	NWMN_0105	0.546255	NA	-0.155031	NA	0.570501	NA	2.60039	3.19416e-05	0.701285	0.665405	-0.0242459	0.992607	-2.05414	0.000914357	-0.725531	0.690918	-2.75542	2.79308e-05	-2.02989	0.00306664
capL	NWMN_0106	0.112444	0.993379	-0.131626	NA	0.0309717	0.970847	1.76984	9.27784e-07	0.24407	0.819685	0.081472	0.960421	-1.6574	7.54183e-06	-0.162598	0.906746	-1.90147	3.22798e-07	-1.73887	9.08299e-06
capM	NWMN_0107	-0.202142	0.993379	0.0150849	NA	0.146611	0.860847	1.81693	4.3713e-06	-0.217227	0.861265	-0.348753	0.763989	-2.01907	6.5618e-07	-0.131526	0.928615	-1.80185	7.76321e-06	-1.67032	9.52455e-05
capN	NWMN_0108	0.112731	0.993379	0.361247	NA	0.479994	0.486231	2.22543	1.53082e-10	-0.248516	0.816717	-0.367262	0.711139	-2.1127	1.5445e-09	-0.118746	0.929866	-1.86418	9.72885e-08	-1.74543	1.94601e-06
capO	NWMN_0109	0.359326	0.993379	0.177142	NA	0.348833	0.522716	1.7236	1.10784e-09	0.182184	0.825411	0.0104928	0.993218	-1.36427	2.81927e-06	-0.171691	0.860524	-1.54646	8.79574e-08	-1.37477	6.08032e-06
capP	NWMN_0110	0.376269	0.993379	0.401353	NA	0.241273	0.648367	1.27645	2.35478e-06	-0.0250836	0.972295	0.134996	0.878338	-0.900178	0.00161395	0.16008	0.853282	-0.875094	0.00176558	-1.03517	0.000541136
ccpA	NWMN_1629	0.0383104	0.993379	0.0960479	0.896109	0.141801	0.72508	0.568577	0.0106655	-0.0577375	0.929004	-0.10349	0.878309	-0.530266	0.0251736	-0.0457526	0.95517	-0.472529	0.0398158	-0.426776	0.122073
cdr	NWMN_0841	0.0458919	0.993379	0.166929	0.720976	-0.121263	0.73863	-0.29891	0.171174	-0.121037	0.816517	0.167155	0.725497	0.344802	0.134797	0.288192	0.535676	0.46584	0.025127	0.177648	0.553398
cdsA	NWMN_1171	-0.0884835	0.993379	-0.2099	NA	-0.230603	0.647505	-1.16476	0.000320665	0.121417	0.883083	0.142119	0.868254	1.07628	0.00161395	0.0207028	0.982456	0.954859	0.00513062	0.934157	0.0153695
chp	NWMN_1877	-0.186704	0.993379	0.404219	0.740222	-0.288617	0.756286	-2.25592	4.88246e-06	-0.590922	0.579532	0.101913	0.959763	2.06922	7.19838e-05	0.692835	0.560465	2.66014	4.95876e-08	1.9673	0.000206621
cidA	NWMN_2440	0.114817	NA	0.160546	NA	-0.71276	NA	-0.870414	0.0959845	-0.0457283	0.969719	0.827578	0.368104	0.985231	0.074929	0.873306	0.40311	1.03096	0.04591	0.157654	0.872184
cidB	NWMN_2439	0.0986794	0.993379	0.0693155	0.939715	0.198374	0.663968	0.994079	4.21762e-05	0.0293639	0.965093	-0.0996946	0.906338	-0.8954	0.000506634	-0.129058	0.868596	-0.924764	0.000175689	-0.795705	0.00362442
citC	NWMN_1587	0.174502	0.993379	0.242642	0.769225	0.724995	0.192792	0.871663	0.0150976	-0.0681399	0.948247	-0.550493	0.430428	-0.697161	0.0797602	-0.482353	0.566757	-0.629021	0.095588	-0.146668	0.817452
citZ	NWMN_1588	0.191126	0.993379	0.239747	0.769225	0.521521	0.336104	0.884015	0.0102049	-0.0486213	0.961275	-0.330395	0.683856	-0.692889	0.0688845	-0.281774	0.744005	-0.644268	0.0741424	-0.362494	0.451748
clfA	NWMN_0756	0.378113	0.993379	0.393676	0.661161	0.850073	0.150386	2.39877	5.44684e-12	-0.0155636	0.988179	-0.47196	0.578082	-2.02066	3.05361e-08	-0.456397	0.617758	-2.0051	2.61392e-08	-1.5487	5.59944e-05
clfB	NWMN_2529	-0.142319	0.993379	0.388194	0.599736	-0.0312942	0.956981	-0.881584	0.00384231	-0.530514	0.351547	-0.111025	0.91583	0.739264	0.0240906	0.419489	0.561709	1.26978	1.65469e-05	0.85029	0.0135339
clpC.1	NWMN_0487	0.0482362	0.993379	0.225984	0.630084	0.374203	0.234413	0.66656	0.000858577	-0.177748	0.703948	-0.325967	0.409926	-0.618324	0.00332881	-0.14822	0.797671	-0.440577	0.0369665	-0.292357	0.276553
clpC.2	NWMN_2448	-0.100723	0.993379	-0.0650941	0.955856	0.230114	0.656851	0.708882	0.0152153	-0.0356287	0.963694	-0.330837	0.616993	-0.809605	0.00765118	-0.295208	0.668055	-0.773976	0.00825531	-0.478768	0.197724
cmk	NWMN_1386	-0.0364018	0.993379	-0.0673604	NA	-0.448891	0.377824	-0.818825	0.0136818	0.0309586	0.969719	0.41249	0.552059	0.782423	0.0263127	0.381531	0.617758	0.751464	0.0276291	0.369933	0.434163
coa	NWMN_0166	0.286196	0.993379	1.0168	0.573475	3.00599	0.00116701	-0.0371767	0.970232	-0.730609	0.665405	-2.71979	0.00202913	0.323373	0.761874	-1.98918	0.314797	1.05398	0.212191	3.04317	6.86304e-05
comK	NWMN_0895	1.28762	NA	0.738267	NA	0.637823	NA	3.21265	1.32166e-05	0.549356	NA	0.6498	0.732063	-1.92503	0.00788139	0.100444	0.974911	-2.47439	0.000564892	-2.57483	0.00114204
crtI	NWMN_2464	0.0751362	0.993379	-0.0426499	0.98504	0.486918	0.397242	1.008	0.00429168	0.117786	0.914193	-0.411782	0.60569	-0.932867	0.0124672	-0.529568	0.52278	-1.05065	0.00313145	-0.521085	0.265453
crtM	NWMN_2462	0.155336	0.993379	0.255593	0.778577	0.605808	0.325794	0.910981	0.0204167	-0.100257	0.929091	-0.450472	0.604184	-0.755645	0.0811879	-0.350215	0.709821	-0.655388	0.113248	-0.305173	0.596276
crtN	NWMN_2461	0.332652	0.993379	0.370772	0.716449	0.787043	0.222258	1.43602	0.000500227	-0.0381201	0.972295	-0.454391	0.64309	-1.10337	0.012783	-0.416271	0.679911	-1.06525	0.0130917	-0.64898	0.237661
cspA	NWMN_1313	0.0736145	0.993379	-0.0661896	0.95921	-0.471351	0.331701	-0.755399	0.0142432	0.139804	0.872679	0.544965	0.359912	0.829014	0.00999751	0.405161	0.569853	0.68921	0.0285146	0.284049	0.525198
cspB	NWMN_2605	0.0636225	0.993379	-0.170005	0.845347	-0.27269	0.624568	-0.705072	0.0267818	0.233627	0.753153	0.336312	0.64309	0.768695	0.0209289	0.102685	0.916334	0.535068	0.11063	0.432383	0.298594
cspC	NWMN_0761	0.0942754	0.993379	-0.188854	0.749941	-0.0745458	0.869888	-0.55339	0.026445	0.28313	0.585721	0.168821	0.796331	0.647665	0.0118326	-0.114308	0.879119	0.364535	0.172465	0.478844	0.115435
cyoD	NWMN_0981	-0.029606	0.993379	-0.133182	0.61735	-0.104741	0.597722	-0.301676	0.0103244	0.103576	0.676583	0.0751347	0.805963	0.27207	0.0303531	-0.0284412	0.942926	0.168494	0.195788	0.196935	0.201858
cysE	NWMN_0491	-0.0331284	0.993379	0.241887	0.547186	0.201083	0.486231	0.513679	0.00335571	-0.275015	0.41971	-0.234212	0.528065	-0.546808	0.00251934	0.0408038	0.945852	-0.271792	0.152989	-0.312596	0.162779
cysM	NWMN_0424	-0.630897	0.802007	-0.284651	NA	-1.00521	0.132212	-1.38231	0.00273628	-0.346246	0.720432	0.374316	0.725497	0.751413	0.166602	0.720562	0.46682	1.09766	0.0233694	0.377097	0.608832
cysS	NWMN_0492	0.0947364	0.993379	0.142406	0.714472	-0.00670687	0.984894	0.358044	0.0285001	-0.0476701	0.91719	0.101443	0.817105	-0.263308	0.148886	0.149113	0.704151	-0.215638	0.22744	-0.364751	0.0633656
dapB	NWMN_1307	0.453019	0.993379	0.538639	NA	0.618103	NA	0.948345	0.00854716	-0.0856196	0.933753	-0.165084	0.875817	-0.495325	0.224695	-0.0794643	0.947459	-0.409706	0.304525	-0.330242	0.521769
dapD	NWMN_1308	0.111679	0.993379	0.536714	NA	0.905496	NA	1.08121	0.0141526	-0.425035	0.658372	-0.793818	0.34001	-0.969535	0.0388052	-0.368783	0.732545	-0.5445	0.257535	-0.175717	0.817709
ddl	NWMN_1987	-0.215861	0.993379	-0.0106109	0.985638	-0.339082	0.211944	-0.442713	0.0164544	-0.20525	0.580997	0.123221	0.796371	0.226852	0.300602	0.328471	0.40311	0.432102	0.0215712	0.10363	0.729943
deoC	NWMN_2041	-0.0140684	0.993379	0.110362	0.862875	0.426863	0.203604	0.484841	0.0309011	-0.124431	0.827965	-0.440931	0.264555	-0.49891	0.0363082	-0.316501	0.539121	-0.374479	0.112949	-0.0579784	0.892938
deoD	NWMN_2042	0.0214963	0.993379	0.119667	0.896332	-0.0930506	0.860847	-0.603179	0.0419532	-0.0981706	0.91149	0.114547	0.903223	0.624675	0.0483403	0.212717	0.78183	0.722846	0.0141539	0.510128	0.164541
dnaB.1	NWMN_0015	-0.0261653	0.993379	0.218341	0.716449	0.0145503	0.979614	-0.319509	0.244226	-0.244506	0.658278	-0.0407156	0.972651	0.293344	0.327633	0.203791	0.744005	0.53785	0.0377241	0.33406	0.315533
dnaB.2	NWMN_1578	-0.131058	0.993379	0.208458	0.547186	0.241405	0.29899	-0.180294	0.295828	-0.339516	0.164153	-0.372462	0.0988479	0.0492359	0.824932	-0.0329467	0.948788	0.388751	0.0130403	0.421698	0.0153695
dnaJ	NWMN_1482	0.152855	0.993379	0.396958	0.363529	0.388842	0.234413	0.682535	0.0010959	-0.244103	0.580997	-0.235987	0.625764	-0.52968	0.0175433	0.00811586	0.99301	-0.285577	0.222106	-0.293693	0.298594
dnaK	NWMN_1483	0.0236028	0.993379	0.46107	0.367328	0.567956	0.133671	1.0986	2.45735e-06	-0.437467	0.338084	-0.544353	0.185541	-1.07499	8.66283e-06	-0.106886	0.889293	-0.637526	0.0106649	-0.53064	0.0724388
dnaX	NWMN_0442	-0.219147	0.770679	0.0469911	0.924173	-0.0236372	0.930298	-0.353525	0.0193115	-0.266138	0.299397	-0.19551	0.50911	0.134378	0.47854	0.0706283	0.872025	0.400516	0.00828893	0.329887	0.0706246
dra	NWMN_0082	0.0505506	0.993379	0.32029	0.502569	0.243893	0.436723	0.556428	0.00384231	-0.269739	0.492582	-0.193342	0.661204	-0.505877	0.0125282	0.0763972	0.904331	-0.236138	0.275527	-0.312535	0.212301
drp35	NWMN_2586	-0.0420122	0.993379	0.150371	NA	0.385817	0.452092	0.703045	0.0281465	-0.192384	0.816717	-0.42783	0.512407	-0.745057	0.0265528	-0.235446	0.78183	-0.552673	0.0996677	-0.317227	0.479494
dsbA	NWMN_2308	-0.564229	0.0210094	-0.319116	NA	-0.177233	0.583946	-0.709278	0.0002542	-0.245113	0.54834	-0.386996	0.259311	0.145049	0.58887	-0.141883	0.781954	0.390162	0.0691699	0.532045	0.0227177
ebh1	NWMN_1345	-0.184142	0.993379	0.535762	0.0974926	0.554264	0.0677851	0.360309	0.112683	-0.719904	0.00485219	-0.738406	0.0031783	-0.544452	0.0166248	-0.0185021	0.976906	0.175452	0.497771	0.193954	0.532715
ebh2	NWMN_1344	-0.0206226	0.993379	0.757128	0.298989	0.953395	0.0677851	1.59426	3.00295e-06	-0.777751	0.192347	-0.974018	0.0598801	-1.61489	4.29315e-06	-0.196267	0.851522	-0.837134	0.0219413	-0.640868	0.151283
ebpS	NWMN_1389	0.119285	0.993379	0.0376739	0.945964	0.29904	0.195042	0.701425	4.12583e-07	0.081611	0.832002	-0.179755	0.579127	-0.58214	8.5884e-05	-0.261366	0.426164	-0.663751	2.54744e-06	-0.402386	0.0153695
engG	NWMN_1384	-0.157087	0.993379	0.0843225	0.915505	-0.159561	0.705575	-0.522358	0.0301512	-0.24141	0.634632	0.00247393	0.999127	0.365271	0.180595	0.243884	0.658901	0.606681	0.0115315	0.362797	0.243556
era	NWMN_1470	-0.0365766	0.993379	0.316978	0.524387	0.186508	0.597722	0.586052	0.00342676	-0.353555	0.338084	-0.223085	0.637804	-0.622628	0.00272101	0.13047	0.820246	-0.269074	0.228462	-0.399543	0.111503
estA	NWMN_2528	-0.284236	0.990806	-0.0915401	NA	0.111921	0.781054	-0.551359	0.0247666	-0.192696	0.699521	-0.396157	0.355012	0.267123	0.369643	-0.203462	0.703764	0.459819	0.0756416	0.66328	0.0162695
ezrA	NWMN_1611	0.197354	0.802007	-0.0335003	0.945964	-0.036333	0.881614	0.329907	0.0136818	0.230854	0.338084	0.233687	0.359912	-0.132553	0.416784	0.00283272	0.99492	-0.363408	0.00721018	-0.36624	0.0153695
fabZ	NWMN_2003	-0.10766	0.993379	-0.155509	0.749941	0.13481	0.710412	0.520007	0.0105154	0.0478491	0.935775	-0.24247	0.585543	-0.627667	0.00262921	-0.290319	0.539348	-0.675516	0.000754442	-0.385197	0.127028
fadD	NWMN_0169	-0.0820433	NA	0.987372	NA	0.898478	NA	2.87299	0.0153079	-1.06941	0.716123	-0.980521	0.773062	-2.95503	0.0169728	0.0888934	0.9824	-1.88562	0.0815474	-1.97451	0.140846
fbaA	NWMN_2029	0.561157	0.670145	0.133801	0.905983	-0.749073	0.145758	0.0105546	0.980903	0.427356	0.555304	1.31023	0.000438204	0.550603	0.150129	0.882875	0.314797	0.123247	0.786795	-0.759628	0.0584315
fhs	NWMN_1625	-0.020322	0.993379	0.179792	0.769225	0.292639	0.488103	0.611403	0.0191891	-0.200114	0.742935	-0.312961	0.579103	-0.631725	0.0209289	-0.112847	0.889043	-0.431611	0.118299	-0.318764	0.352512
fmtB	NWMN_2061	-0.58435	0.532782	0.40469	NA	0.417975	0.381466	-0.392876	0.254238	-0.98904	0.00870366	-1.00232	0.0077216	-0.191474	0.658224	-0.0132843	0.991806	0.797566	0.0119081	0.810851	0.0240972
fmtC	NWMN_1272	-0.134272	0.993379	-0.354353	0.363386	-0.179168	0.581726	0.200921	0.334132	0.220082	0.579532	0.0448968	0.950426	-0.335192	0.108217	-0.175185	0.699241	-0.555274	0.0029029	-0.380089	0.095843
fnbA	NWMN_2399	-1.18986	0.0667024	0.217622	0.862875	-0.870823	0.195042	-1.88602	5.44391e-06	-1.40748	0.0101653	-0.319037	0.775976	0.696161	0.166532	1.08844	0.314797	2.10364	3.2488e-07	1.0152	0.0508915
fnbB	NWMN_2397	-0.592724	0.670145	0.40645	0.622411	-0.219473	0.734772	-0.762509	0.0367241	-0.999173	0.0360654	-0.373251	0.647551	0.169785	0.732778	0.625922	0.423525	1.16896	0.000915689	0.543036	0.246221
folB	NWMN_0477	-0.294324	0.993379	0.0473766	NA	-0.630998	0.277293	-0.97124	0.0168994	-0.341701	0.665405	0.336674	0.711139	0.676916	0.144234	0.678375	0.405554	1.01862	0.0130403	0.340242	0.58989
folC	NWMN_1557	0.112799	0.993379	0.159798	0.62874	0.374469	0.0677851	0.691144	2.4047e-07	-0.0469992	0.914193	-0.26167	0.34001	-0.578345	4.21368e-05	-0.214671	0.513985	-0.531346	0.000138079	-0.316675	0.0652658
folD	NWMN_0932	0.338601	0.954736	0.104308	0.896285	0.426197	0.261321	0.96016	3.87172e-05	0.234293	0.665405	-0.0875966	0.916023	-0.621559	0.0150884	-0.32189	0.57254	-0.855852	0.000325495	-0.533962	0.0672128
folK	NWMN_0478	-0.113814	0.993379	0.447257	NA	-0.333405	0.629331	-0.444952	0.331957	-0.561071	0.438594	0.219591	0.836299	0.331139	0.526124	0.780662	0.380798	0.89221	0.0315314	0.111548	0.892194
frr	NWMN_1169	0.144734	0.993379	0.29925	0.599736	-0.120069	0.792492	-0.347366	0.204068	-0.154516	0.800588	0.264804	0.640759	0.492101	0.0783497	0.41932	0.4418	0.646616	0.0106649	0.227297	0.541227
fruA	NWMN_0669	-0.116325	0.993379	2.20054	0.00384055	2.15088	0.00474785	1.80382	0.00207292	-2.31687	0.000415533	-2.26721	0.000656264	-1.92015	0.00161181	0.0496604	0.978408	0.396723	0.593747	0.347062	0.717221
fruB	NWMN_0668	-0.32778	0.993379	2.2556	0.0974926	2.53175	0.0397151	1.81826	0.0410173	-2.58338	0.0250806	-2.85953	0.00790381	-2.14604	0.0205523	-0.276151	0.917343	0.437339	0.699631	0.71349	0.573155
ftsA	NWMN_1095	0.0680689	0.993379	0.128715	0.599736	0.158804	0.332067	0.224052	0.0342734	-0.0606464	0.819685	-0.0907351	0.71598	-0.155983	0.192814	-0.0300887	0.928951	-0.0953367	0.442549	-0.065248	0.697696
ftsH	NWMN_0473	-0.0587884	0.993379	0.0435841	0.931224	-0.271223	0.208077	-0.274266	0.0623027	-0.102373	0.757343	0.212434	0.444924	0.215478	0.189262	0.314807	0.344605	0.317851	0.03001	0.00304358	0.993223
ftsK	NWMN_1185	-0.109747	0.993379	0.126687	0.654916	0.102707	0.629331	0.178109	0.170394	-0.236434	0.24046	-0.212454	0.359912	-0.287856	0.0253461	0.0239808	0.956642	-0.0514217	0.750479	-0.0754025	0.700927
fumC	NWMN_1743	0.425747	0.495271	0.340902	0.532429	0.400453	0.234413	0.751048	0.000433217	0.0848451	0.896079	0.0252935	0.978456	-0.325302	0.192666	-0.0595516	0.933412	-0.410147	0.0739155	-0.350595	0.213696
gapA	NWMN_0741	-0.342423	0.993379	0.0452622	0.985638	-0.597254	0.431057	-1.16442	0.0130284	-0.387685	0.71826	0.254831	0.845985	0.821997	0.119936	0.642516	0.561709	1.20968	0.0102121	0.567166	0.363858
gapB	NWMN_1580	0.30396	0.993379	0.574419	0.61302	0.809684	0.277293	2.42448	4.08953e-08	-0.270459	0.827077	-0.505724	0.646021	-2.12052	4.33483e-06	-0.235265	0.872025	-1.85006	5.21403e-05	-1.6148	0.00114492
gapR	NWMN_0740	-0.18395	0.993379	0.0653468	0.971748	-0.245806	0.700403	-0.713256	0.0517113	-0.249297	0.773048	0.0618559	0.97014	0.529306	0.19924	0.311153	0.725002	0.778603	0.0340979	0.46745	0.322051
gatA	NWMN_1838	-0.0957405	0.993379	0.194358	0.769225	-0.245648	0.629331	-0.720971	0.0142345	-0.290098	0.636609	0.149908	0.858783	0.62523	0.0508094	0.440006	0.493455	0.915328	0.0015481	0.475323	0.210879
gatB	NWMN_1837	-0.0179125	0.993379	0.398552	0.547186	-0.143514	0.781054	-0.563324	0.0499288	-0.416464	0.438594	0.125601	0.88073	0.545412	0.0816776	0.542065	0.380798	0.961876	0.000426569	0.419811	0.25152
gatC	NWMN_1839	-0.130366	0.993379	0.130168	0.908891	-0.744913	0.173853	-1.37941	0.00017848	-0.260534	0.753153	0.614547	0.370586	1.24904	0.00139261	0.875081	0.314797	1.50958	3.85725e-05	0.634496	0.210233
gcaD	NWMN_0462	-0.408635	0.384012	0.215876	0.62874	0.0827217	0.816393	-0.0479803	0.858701	-0.624512	0.0101653	-0.491357	0.0974506	-0.360655	0.106537	0.133155	0.805477	0.263857	0.226049	0.130702	0.672065
gcvPA	NWMN_1440	0.0308496	0.993379	-0.0288379	0.976212	0.0346858	0.919435	-0.602908	0.00124698	0.0596875	0.914193	-0.00383616	0.998349	0.633757	0.0011012	-0.0635237	0.909698	0.57407	0.00263262	0.637593	0.00173697
gcvPB	NWMN_1439	0.233938	0.993379	0.234949	0.661161	0.265654	0.486231	-0.349926	0.180554	-0.00101089	0.998406	-0.0317156	0.973338	0.583864	0.0220469	-0.0307047	0.974911	0.584875	0.0172737	0.615579	0.0266381
gcvT	NWMN_1441	0.0746783	0.993379	-0.223974	0.702555	-0.0741485	0.869546	-0.609874	0.0163143	0.298652	0.573832	0.148827	0.817753	0.684552	0.00929673	-0.149825	0.830289	0.3859	0.16137	0.535725	0.0820179
gid	NWMN_1161	0.0671065	0.993379	0.222569	0.547186	0.0169311	0.955814	0.427068	0.00884963	-0.155462	0.658372	0.0501754	0.932307	-0.359962	0.0399574	0.205637	0.590102	-0.2045	0.260085	-0.410137	0.0320965
gidA	NWMN_2611	0.154	0.993379	0.220849	0.622737	0.382245	0.19693	0.421457	0.0370109	-0.0668488	0.91149	-0.228244	0.582188	-0.267456	0.245309	-0.161396	0.740592	-0.200608	0.384185	-0.0392121	0.918542
glcA	NWMN_0133	-0.0831443	0.993379	0.0185359	0.98627	-0.52531	0.533278	-2.52561	6.60028e-08	-0.10168	0.944293	0.442166	0.713077	2.44247	4.66478e-07	0.543846	0.649008	2.54415	6.68523e-08	2.0003	7.4138e-05
glmS	NWMN_2056	0.28017	0.945307	0.188884	0.702555	0.352038	0.253718	0.421987	0.0390051	0.0912859	0.872679	-0.0718673	0.916023	-0.141817	0.58887	-0.163153	0.746619	-0.233103	0.30447	-0.0699496	0.84707
glnA	NWMN_1217	-0.0270293	0.993379	0.511175	0.48607	0.164668	0.769307	-0.154029	0.682266	-0.538204	0.333233	-0.191697	0.817753	0.127	0.764316	0.346506	0.635704	0.665203	0.0336461	0.318697	0.455423
glpD	NWMN_1209	0.16171	0.993379	-0.649072	0.532877	-0.48047	0.494178	-1.21996	0.0041738	0.810783	0.299397	0.64218	0.445528	1.38167	0.00165929	-0.168603	0.904331	0.570884	0.230953	0.739486	0.172249
glpF	NWMN_1207	0.0115748	0.993379	-0.479336	0.61735	-0.582021	0.372067	-1.50926	0.000120739	0.490911	0.578957	0.593596	0.458111	1.52084	0.000215972	0.102685	0.941824	1.02993	0.0127837	0.927242	0.0573478
gltX	NWMN_0490	-0.0936228	0.993379	0.277357	0.534662	-0.173948	0.597952	-0.211504	0.330707	-0.37098	0.24046	0.0803255	0.898259	0.117881	0.647872	0.451305	0.314797	0.488861	0.0121193	0.0375557	0.921503
glyA	NWMN_2017	0.0686831	0.993379	0.291343	0.532429	0.203903	0.509199	0.413791	0.029183	-0.22266	0.579009	-0.13522	0.775976	-0.345108	0.101269	0.0874404	0.878055	-0.122448	0.604614	-0.209889	0.414965
glyS	NWMN_1468	0.0310705	0.993379	0.0888165	0.937481	-0.0876818	0.878006	1.43315	4.80712e-07	-0.057746	0.948247	0.118752	0.906709	-1.40208	1.96009e-06	0.176498	0.843071	-1.34433	3.34272e-06	-1.52083	1.75565e-07
gmk	NWMN_1120	-0.118161	0.993379	-0.0137087	0.985638	-0.453204	0.206655	-0.760553	0.00111143	-0.104452	0.876065	0.335043	0.479175	0.642392	0.0101472	0.439495	0.402142	0.746844	0.0015481	0.307349	0.336795
gntK	NWMN_2402	0.501499	0.993379	0.517146	0.729961	-0.314878	0.784707	-2.59035	2.45072e-05	-0.0156469	0.992147	0.816376	0.539831	3.09185	6.10436e-07	0.832023	0.56877	3.10749	2.69535e-07	2.27547	0.000650835
gntP	NWMN_2401	0.234758	0.993379	0.205787	0.908891	0.449517	0.645391	-1.328	0.0181768	0.0289709	0.983303	-0.214759	0.906338	1.56275	0.00722464	-0.24373	0.887438	1.53378	0.00616785	1.77751	0.00284477
gntR	NWMN_2403	0.0364508	0.993379	0.273453	NA	-1.37203	0.152021	-2.88176	5.33381e-06	-0.237002	0.898622	1.40848	0.17668	2.91821	8.28508e-06	1.64548	0.314797	3.15521	5.43761e-07	1.50973	0.0633108
gpmA	NWMN_2315	0.0720336	0.993379	-0.263457	0.702555	-0.0379342	0.9422	0.40307	0.183722	0.33549	0.579009	0.109968	0.906338	-0.331036	0.321623	-0.225523	0.754184	-0.666527	0.0199644	-0.441004	0.222146
gpsA	NWMN_1383	-0.0786861	0.993379	0.0575814	0.925792	-0.182116	0.547939	-0.646244	0.000321808	-0.136268	0.741204	0.10343	0.825072	0.567558	0.00287044	0.239698	0.566979	0.703826	8.85381e-05	0.464128	0.0325921
graS	NWMN_0629	-0.103836	0.993379	-0.0294826	NA	0.228426	0.627243	-0.57696	0.0610066	-0.0743533	0.925551	-0.332262	0.565368	0.473124	0.166602	-0.257908	0.689163	0.547477	0.0849463	0.805385	0.0171264
groEL	NWMN_1937	-0.168777	0.993379	0.321721	0.622411	0.238927	0.630906	0.632683	0.026573	-0.490498	0.349557	-0.407704	0.467655	-0.801459	0.00633722	0.0827941	0.927455	-0.310962	0.332096	-0.393756	0.290216
grpE	NWMN_1484	0.106121	0.993379	0.455684	0.504453	0.518742	0.216454	1.07019	4.59598e-05	-0.349563	0.554693	-0.41262	0.444924	-0.964067	0.000523543	-0.0630575	0.947285	-0.614504	0.0283985	-0.551447	0.0987096
guaA	NWMN_0381	-0.11457	0.993379	0.143766	0.796116	-0.281828	0.446968	-0.869529	7.95526e-05	-0.258337	0.595994	0.167257	0.775976	0.754958	0.00131853	0.425594	0.402142	1.0133	3.30426e-06	0.587701	0.025237
guaB	NWMN_0380	-0.199069	0.993379	0.136349	0.849899	-0.30753	0.458312	-1.00301	4.22684e-05	-0.335417	0.529326	0.108461	0.897699	0.803942	0.00218894	0.443879	0.435401	1.13936	2.79284e-06	0.69548	0.0153695
gudB	NWMN_0828	0.251356	0.993379	0.116992	0.878963	0.524886	0.17284	0.850031	0.000523894	0.134364	0.840236	-0.273529	0.640759	-0.598675	0.0256029	-0.407893	0.468312	-0.733039	0.00361815	-0.325146	0.330405
gyrA	NWMN_0005	-0.0611295	0.993379	0.198437	0.655159	-0.135527	0.686759	-0.203883	0.343621	-0.259567	0.511145	0.0743978	0.906338	0.142754	0.566643	0.333964	0.424927	0.40232	0.0419647	0.0683562	0.843959
hemC	NWMN_1564	-0.170532	0.993379	0.200687	0.547186	-0.0717573	0.792492	-0.572277	0.000139426	-0.371218	0.0823038	-0.0987745	0.80315	0.401745	0.0144751	0.272444	0.402142	0.772963	1.10961e-07	0.500519	0.00330575
hemD	NWMN_1563	-0.177064	0.993379	-0.00659924	NA	-0.222483	0.611037	-0.586608	0.0258143	-0.170465	0.774808	0.0454192	0.968237	0.409544	0.169338	0.215884	0.732545	0.580008	0.0305988	0.364125	0.298594
hemE	NWMN_1725	-0.383317	0.643561	0.289014	0.555942	-0.0690622	0.863585	-0.261388	0.29682	-0.672331	0.0120556	-0.314255	0.475059	-0.121929	0.695544	0.358077	0.456106	0.550402	0.0154126	0.192325	0.566673
hemL.1	NWMN_1561	-0.122972	0.993379	0.0483369	0.946775	-0.181739	0.594609	-0.360473	0.0800665	-0.171309	0.699521	0.058767	0.932307	0.237501	0.315293	0.230076	0.62005	0.40881	0.0467193	0.178734	0.541095
hemY	NWMN_1723	-0.207818	0.993379	0.232247	0.547186	-0.13999	0.644582	-0.139103	0.489163	-0.440065	0.0616557	-0.0678278	0.904871	-0.0687152	0.779153	0.372237	0.351867	0.371349	0.0377241	-0.000887399	0.997473
hepT	NWMN_1379	-0.0528464	0.993379	0.0517012	0.937481	-0.257242	0.383611	-0.810803	1.23314e-05	-0.104548	0.824433	0.204395	0.632022	0.757956	9.7386e-05	0.308943	0.452315	0.862504	3.34272e-06	0.553561	0.012868
hisA	NWMN_2572	-0.393271	0.993379	0.235246	NA	0.514855	0.583946	1.12348	0.0377364	-0.628518	0.593325	-0.908127	0.384974	-1.51675	0.00753214	-0.279609	0.861502	-0.888235	0.116173	-0.608626	0.39721
hisF	NWMN_2571	0.167616	0.993379	0.482051	NA	0.58821	0.550847	1.39077	0.0140933	-0.314436	0.827965	-0.420595	0.774547	-1.22316	0.0421698	-0.106159	0.960383	-0.908723	0.125634	-0.802563	0.27206
hisIE	NWMN_2570	-0.124945	0.993379	0.677386	NA	0.732467	0.428458	1.87187	0.000408476	-0.802331	0.487955	-0.857411	0.444924	-1.99681	0.000305853	-0.0550807	0.976906	-1.19448	0.0261482	-1.1394	0.0724388
hisS	NWMN_1533	-0.309267	0.945307	0.16528	0.752244	-0.0375748	0.930298	-0.374806	0.136804	-0.474546	0.192045	-0.271692	0.579971	0.0655391	0.849909	0.202854	0.709821	0.540085	0.0259784	0.337231	0.290216
hla	NWMN_1073	0.986581	0.084284	0.882307	0.169808	1.29271	0.00797926	2.29509	7.95929e-12	0.104274	0.925551	-0.306124	0.732063	-1.30851	0.000483447	-0.410398	0.644163	-1.41278	7.26973e-05	-1.00239	0.0153695
hlgA	NWMN_2318	0.421308	0.993379	0.336676	0.702555	0.837115	0.132212	2.13872	5.07353e-11	0.084632	0.935775	-0.415808	0.605385	-1.71741	6.51983e-07	-0.50044	0.557897	-1.80204	8.03753e-08	-1.3016	0.000395213
hlgB	NWMN_2320	0.59099	0.993379	0.408596	0.769169	0.79059	0.397242	2.79132	2.08308e-07	0.182394	0.916722	-0.1996	0.91821	-2.20033	0.000139196	-0.381994	0.813144	-2.38273	1.59074e-05	-2.00073	0.000837012
hlgC	NWMN_2319	0.687888	0.990806	0.533433	0.661161	0.807257	0.329437	2.79329	4.4355e-09	0.154455	0.91719	-0.11937	0.951909	-2.1054	3.97826e-05	-0.273824	0.860524	-2.25986	4.20326e-06	-1.98603	0.000134612
holB	NWMN_0448	-0.363821	0.118586	-0.16302	0.626455	-0.111055	0.666661	-0.570729	0.00014809	-0.200801	0.513033	-0.252766	0.370586	0.206908	0.268193	-0.051965	0.909698	0.407709	0.0108203	0.459674	0.00919008
hprK	NWMN_0728	-0.163548	0.993379	-0.119096	0.769169	-0.201025	0.464484	-0.375725	0.0323731	-0.0444519	0.929004	0.0374766	0.954407	0.212177	0.304995	0.0819285	0.873769	0.256629	0.175526	0.174701	0.485892
hpt	NWMN_0472	-0.150345	0.993379	0.137028	NA	-0.204808	0.710412	-0.799093	0.0186997	-0.287372	0.665405	0.0544638	0.97014	0.648749	0.0867134	0.341836	0.644163	0.936121	0.00564344	0.594285	0.172249
hrcA	NWMN_1485	0.267073	0.993379	0.235347	0.769225	0.409615	0.45233	1.11618	0.000596981	0.0317258	0.970946	-0.142543	0.897699	-0.849112	0.0151524	-0.174268	0.862118	-0.880838	0.00908351	-0.70657	0.0792209
hsdM.1	NWMN_0398	-0.223242	0.993379	-0.0210222	NA	-0.351188	0.333449	-0.811811	0.000692108	-0.20222	0.691089	0.127946	0.843136	0.58857	0.0252793	0.330166	0.539348	0.790789	0.00118842	0.460623	0.145347
hsdM.2	NWMN_1700	-0.425793	0.607483	-0.0742369	NA	-0.229574	0.581726	-1.11714	1.09609e-05	-0.351556	0.45058	-0.196219	0.742892	0.691344	0.0151524	0.155337	0.81943	1.0429	5.90976e-05	0.887563	0.00243203
hsdR	NWMN_0139	-0.125803	0.993379	0.0276348	0.971748	-0.123533	0.647222	-0.619241	8.66585e-05	-0.153438	0.635298	-0.00227072	0.998393	0.493438	0.0036896	0.151167	0.677706	0.646876	4.90368e-05	0.495709	0.00757004
hsdS.1	NWMN_0399	-0.341447	0.670145	-0.221534	NA	-0.54087	0.0925696	-0.872463	0.000179423	-0.119914	0.825985	0.199423	0.710489	0.531015	0.0466859	0.319337	0.539348	0.650929	0.00921184	0.331592	0.332868
hsdS.2	NWMN_1699	-0.40487	0.553005	-0.0326236	NA	-0.165859	0.666661	-0.599159	0.0127174	-0.372246	0.355329	-0.239011	0.64309	0.19429	0.53496	0.133235	0.832827	0.566536	0.0219413	0.4333	0.162829
hslU	NWMN_1164	0.0126216	0.993379	0.444171	0.049765	0.247559	0.29899	0.628311	1.47768e-05	-0.431549	0.0334058	-0.234937	0.430428	-0.615689	4.75809e-05	0.196612	0.584749	-0.18414	0.278609	-0.380752	0.0304148
hslV	NWMN_1163	-0.105268	0.993379	0.31854	0.482634	0.329482	0.261725	0.702418	0.000115473	-0.423808	0.167649	-0.43475	0.158492	-0.807686	1.37053e-05	-0.0109419	0.987208	-0.383878	0.0494031	-0.372936	0.111063
htrA	NWMN_0892	-0.238265	0.993379	-0.0213705	NA	-0.410673	0.36814	-0.922287	0.00262739	-0.216894	0.737089	0.172408	0.820134	0.684023	0.0435108	0.389303	0.565266	0.900917	0.0039866	0.511614	0.215923
hutG	NWMN_2235	0.0524257	0.993379	0.21466	0.845347	0.671761	0.272503	1.36903	0.000322461	-0.162234	0.892684	-0.619336	0.421374	-1.31661	0.00103232	-0.457102	0.627481	-1.15437	0.00321073	-0.697273	0.154468
hutI	NWMN_2231	-0.0625218	0.993379	0.314102	0.769225	0.620761	0.39741	1.02142	0.0274093	-0.376624	0.720432	-0.683283	0.445528	-1.08394	0.0259314	-0.306659	0.806576	-0.707315	0.149955	-0.400656	0.546752
hutU	NWMN_2232	-0.120437	0.993379	0.339413	0.720976	0.81102	0.193517	1.05804	0.00824539	-0.459849	0.592867	-0.931457	0.154146	-1.17848	0.00452871	-0.471608	0.617758	-0.718629	0.0881016	-0.247021	0.699188
hysA	NWMN_2106	0.452628	NA	0.715448	NA	0.499923	NA	1.37258	0.028683	-0.26282	0.876065	-0.0472951	0.986255	-0.919956	0.17202	0.215525	0.909698	-0.657136	0.32622	-0.872661	0.276553
icaR	NWMN_2564	0.480261	0.993379	-0.166552	NA	-0.117683	0.885569	0.896185	0.0517423	0.646813	0.480862	0.597943	0.530267	-0.415924	0.455172	-0.0488691	0.976614	-1.06274	0.0211528	-1.01387	0.0615062
idi	NWMN_2247	-0.179382	0.993379	0.150338	0.719906	-0.0910242	0.783293	-0.259149	0.20173	-0.32972	0.299397	-0.0883581	0.870393	0.0797663	0.759457	0.241362	0.566979	0.409486	0.0332251	0.168124	0.546752
ileS	NWMN_1103	0.014	0.993379	0.430718	0.547186	-0.216809	0.697224	-0.652341	0.0412365	-0.416718	0.516452	0.230809	0.773062	0.666341	0.0511937	0.647526	0.366903	1.08306	0.000382518	0.435532	0.295013
ilvA.1	NWMN_1348	-0.481178	0.993379	0.386302	0.744248	-0.191069	0.837675	-1.13672	0.0227688	-0.867479	0.338084	-0.290109	0.823977	0.655542	0.260161	0.577371	0.62005	1.52302	0.0017852	0.945651	0.12147
ilvB	NWMN_1961	0.438609	NA	0.936775	NA	0.535761	NA	1.41623	0.0204788	-0.498166	0.703948	-0.0971521	0.972651	-0.977621	0.136402	0.401014	0.805541	-0.479454	0.483735	-0.880468	0.257952
ipdC	NWMN_0132	-0.114843	0.993379	-0.107106	0.905983	0.0140392	0.98231	0.615297	0.0214236	-0.00773663	0.990593	-0.128882	0.872428	-0.73014	0.0083671	-0.121145	0.886362	-0.722403	0.00721018	-0.601258	0.0598832
ipk	NWMN_0458	-0.203267	0.993379	0.161079	0.739822	-0.128087	0.722742	-0.571066	0.00470815	-0.364347	0.312978	-0.0751808	0.910683	0.367799	0.110653	0.289166	0.535676	0.732145	0.000217398	0.442979	0.0709559
isaB	NWMN_2537	0.0616589	0.993379	-0.0839628	0.937481	0.217466	0.667616	0.615463	0.0354485	0.145622	0.85193	-0.155807	0.84672	-0.553804	0.0858285	-0.301428	0.657812	-0.699426	0.0170933	-0.397998	0.296115
isdA	NWMN_1041	-0.374545	0.993379	0.342297	NA	-0.686921	0.375809	-1.54523	0.00284633	-0.716842	0.438594	0.312376	0.815303	1.17069	0.0401286	1.02922	0.36411	1.88753	0.000199637	0.858312	0.214755
ispA	NWMN_1427	-0.161163	0.993379	0.219622	0.713119	-0.0365683	0.937136	-0.465424	0.0773175	-0.380784	0.426836	-0.124594	0.868037	0.304262	0.315293	0.25619	0.657812	0.685046	0.00731743	0.428856	0.188074
katA	NWMN_1246	0.188145	0.993379	0.147133	0.870457	0.613308	0.195042	1.19186	4.47525e-05	0.0410119	0.961275	-0.425162	0.495981	-1.00371	0.00131054	-0.466174	0.502558	-1.04473	0.000466188	-0.578551	0.124561
kdpD	NWMN_1983	0.634648	0.670145	0.0465743	NA	0.209293	0.771561	1.77601	2.02603e-07	0.588073	0.42286	0.425355	0.618412	-1.14136	0.00160278	-0.162718	0.896342	-1.72944	6.80364e-07	-1.56672	1.90764e-05
kdpE	NWMN_1984	0.570365	NA	-0.0444553	NA	0.344043	NA	1.22696	0.0275175	0.614821	0.604382	0.226322	0.900342	-0.656591	0.30001	-0.388498	0.805541	-1.27141	0.0260376	-0.882914	0.211243
ksgA	NWMN_0456	-0.175422	0.993379	0.189782	NA	-0.157049	0.723619	-0.513285	0.0599437	-0.365204	0.434797	-0.0183739	0.986255	0.337863	0.283958	0.346831	0.542515	0.703067	0.00836914	0.356237	0.324052
lacA	NWMN_2099	0.68143	NA	0.852719	NA	0.919465	NA	1.64231	0.0384424	-0.171289	0.935775	-0.238035	0.92717	-0.960881	0.244498	-0.0667461	0.976906	-0.789592	0.328984	-0.722846	0.48138
lacC	NWMN_2097	0.435349	NA	0.467062	NA	1.50038	NA	1.74834	0.0412753	-0.0317129	0.988179	-1.06503	0.495981	-1.313	0.137633	-1.03331	0.577464	-1.28128	0.135447	-0.247968	0.850162
lacE	NWMN_2094	-0.364128	NA	0.641375	NA	-0.265817	NA	1.38426	0.025534	-1.0055	0.424203	-0.098311	0.973338	-1.74839	0.00829611	0.907192	0.567094	-0.742885	0.251394	-1.65008	0.0321267
lacG	NWMN_2093	0.152111	NA	-0.0726795	NA	0.01895	NA	1.01709	0.058206	0.22479	0.888638	0.133161	0.950426	-0.864984	0.135664	-0.0916295	0.970961	-1.08977	0.0494031	-0.998144	0.139163
lctP	NWMN_0054	0.0116806	0.993379	-0.295591	0.642546	0.251891	0.595734	0.640865	0.0197122	0.307272	0.599095	-0.240211	0.715613	-0.629185	0.0304074	-0.547482	0.380798	-0.936457	0.000454854	-0.388974	0.276553
ldh	NWMN_2499	-0.44785	0.990806	-0.0173077	0.985638	-0.159113	0.803352	-0.949564	0.00499069	-0.430543	0.554693	-0.288737	0.721454	0.501714	0.203801	0.141806	0.894494	0.932256	0.0066275	0.79045	0.0506766
leuA	NWMN_1963	0.596033	NA	1.43351	NA	1.24821	NA	1.63865	0.0343086	-0.837481	0.578957	-0.652175	0.702445	-1.04262	0.203947	0.185307	0.933412	-0.205138	0.830333	-0.390445	0.728449
leuS	NWMN_1651	-0.216615	0.993379	0.421493	0.547186	-0.459648	0.332067	-1.08259	0.00030723	-0.638108	0.191534	0.243033	0.744949	0.865979	0.00758379	0.881141	0.314797	1.50409	1.99376e-07	0.622947	0.104398
lig	NWMN_1842	-0.00681166	0.993379	0.54919	0.0587626	0.0195245	0.959925	-0.0985113	0.705944	-0.556002	0.0334058	-0.0263362	0.973682	0.0916996	0.752323	0.529666	0.314797	0.647702	0.00138564	0.118036	0.728449
lip	NWMN_2569	1.17123	0.0100026	0.029392	0.985638	0.48659	0.412836	3.02102	8.23755e-22	1.14184	0.0120556	0.684643	0.316404	-1.84979	3.04712e-08	-0.457198	0.60272	-2.99163	3.46618e-21	-2.53443	2.67427e-15
lpdA	NWMN_1424	0.23181	0.796792	0.615219	0.00091992	0.648738	0.000487067	0.960106	2.38961e-12	-0.383409	0.0831846	-0.416928	0.049646	-0.728296	4.66478e-07	-0.0335193	0.947459	-0.344887	0.0243191	-0.311368	0.086638
lpl9nm	NWMN_0412	0.683488	0.326396	-0.257546	NA	0.143004	0.816669	1.18994	0.000116495	0.941034	0.0334058	0.540484	0.378066	-0.506449	0.144234	-0.40055	0.635704	-1.44748	5.14442e-06	-1.04693	0.00284477
lrgA	NWMN_0196	-0.177008	0.993379	-0.316663	0.739106	-0.11978	0.868096	0.690009	0.0853943	0.139655	0.907632	-0.0572285	0.972651	-0.867017	0.0365475	-0.196883	0.867843	-1.00667	0.00981763	-0.809789	0.0818065
lrgB	NWMN_0197	-0.104513	0.993379	-0.270179	0.76257	-0.0180391	0.983006	0.842891	0.0247263	0.165666	0.876065	-0.0864742	0.951909	-0.947405	0.0149521	-0.25214	0.805541	-1.11307	0.00257222	-0.860931	0.0500386
lukD	NWMN_1718	0.816475	NA	0.264657	NA	-0.322453	NA	3.30806	1.16722e-08	0.551818	0.71826	1.13893	0.430428	-2.49158	8.66283e-06	0.58711	0.776527	-3.0434	1.68587e-07	-3.63051	3.35201e-08
lukE	NWMN_1719	1.26988	NA	1.32601	NA	-0.151939	NA	3.54076	1.91111e-06	-0.0561362	NA	1.42182	0.430428	-2.27089	0.000767995	1.47795	0.470782	-2.21475	0.000879848	-3.6927	1.75535e-05
lukF	NWMN_1927	0.221839	0.993379	0.240665	0.8608	-0.0700044	0.937136	1.17077	0.0133924	-0.0188263	0.988179	0.291843	0.817753	-0.948929	0.0695042	0.31067	0.813144	-0.930103	0.0580424	-1.24077	0.0200141
lukS	NWMN_1928	0.365464	0.993379	0.21	0.905529	0.0308862	0.978979	1.06281	0.0434462	0.155464	0.91719	0.334578	0.812492	-0.69735	0.249599	0.179114	0.909698	-0.852814	0.122102	-1.03193	0.101017
lysS	NWMN_0479	-0.004668	0.993379	0.0919672	0.841695	-0.162764	0.581726	-0.255687	0.162026	-0.0966352	0.821883	0.158096	0.690532	0.251019	0.201653	0.254731	0.506026	0.347654	0.0495603	0.0929237	0.738528
lytM	NWMN_0210	-0.549601	0.670145	-0.124301	NA	-0.997345	0.0500286	-0.929113	0.0130822	-0.4253	0.547633	0.447744	0.578082	0.379512	0.421519	0.873044	0.314797	0.804812	0.0394834	-0.0682321	0.93133
lytR	NWMN_0195	-0.125125	0.993379	-0.0870562	NA	-0.52195	0.369197	-0.997855	0.00803501	-0.0380693	0.968172	0.396825	0.640161	0.87273	0.0304074	0.434894	0.617758	0.910799	0.0180179	0.475905	0.352025
lytS	NWMN_0194	-0.0474409	0.993379	0.0276653	0.985638	-0.384343	0.344788	-0.609676	0.0211115	-0.0751062	0.918618	0.336902	0.542072	0.562236	0.0486178	0.412009	0.470782	0.637342	0.0167217	0.225333	0.561152
manA1	NWMN_2047	-0.171014	0.993379	-0.215988	0.599736	-0.257283	0.344468	-0.365736	0.0430589	0.0449745	0.929004	0.086269	0.868264	0.194722	0.366592	0.0412945	0.945852	0.149747	0.490581	0.108453	0.711113
map1	NWMN_1826	-0.145475	0.993379	0.0327146	0.979709	-0.318859	0.396674	-0.802604	0.000608644	-0.17819	0.742935	0.173384	0.773865	0.657129	0.00929673	0.351574	0.511975	0.835319	0.000394524	0.483745	0.106782
marR	NWMN_1415	0.115436	0.993379	0.506833	NA	0.304592	0.627691	-0.25595	0.55745	-0.391396	0.595994	-0.189155	0.84672	0.371387	0.41244	0.202241	0.841789	0.762783	0.0443017	0.560542	0.245967
metK	NWMN_1680	-0.267975	0.993379	0.116716	0.892512	-0.342872	0.428458	-0.879329	0.00116051	-0.384691	0.468459	0.0748969	0.940948	0.611355	0.0420284	0.459588	0.441064	0.996046	0.00021051	0.536458	0.122556
metL	NWMN_1240	0.0862114	0.993379	0.337485	0.661161	0.455847	0.391656	0.841246	0.0106697	-0.251274	0.750042	-0.369636	0.624602	-0.755035	0.0323822	-0.118362	0.909698	-0.503761	0.156215	-0.385399	0.386681
metS	NWMN_0453	-0.353771	0.66809	0.0640884	0.929633	-0.367023	0.239851	-1.02613	1.76458e-07	-0.417859	0.21561	0.0132527	0.989707	0.672359	0.00186796	0.431112	0.36411	1.09022	3.29848e-08	0.659107	0.004246
mfd	NWMN_0466	0.0103731	0.993379	0.234866	0.584175	0.00235602	0.991553	-0.334403	0.0805029	-0.224493	0.560272	0.00801704	0.992179	0.344776	0.0954109	0.23251	0.584749	0.56927	0.0017366	0.336759	0.145492
miaA	NWMN_1211	0.0150243	0.993379	0.269034	NA	0.251639	0.533278	-0.357423	0.217249	-0.254009	0.612687	-0.236615	0.661204	0.372447	0.226153	0.0173948	0.982456	0.626456	0.0198241	0.609061	0.0563348
miaB	NWMN_1201	-0.326413	0.670145	0.22164	0.622411	-0.296874	0.337429	-0.680736	0.000567306	-0.548053	0.0360654	-0.0295393	0.972651	0.354323	0.125472	0.518514	0.314797	0.902376	2.79284e-06	0.383862	0.134045
mnhA.2	NWMN_0822	-0.0870683	0.993379	0.0603693	0.866306	0.0502643	0.828323	-0.328126	0.0102049	-0.147438	0.579532	-0.137333	0.636528	0.241058	0.0931604	0.010105	0.980295	0.388495	0.00222958	0.37839	0.00757004
mnhB.2	NWMN_0821	0.00220967	0.995261	-0.061847	0.924173	0.0465183	0.887472	-0.399111	0.0456733	0.0640566	0.91149	-0.0443087	0.951617	0.40132	0.0624321	-0.108365	0.841789	0.337264	0.108779	0.445629	0.0597571
mnhC.2	NWMN_0820	-0.0897582	0.993379	-0.0321888	0.96404	0.0866208	0.766163	-0.390151	0.0206559	-0.0575694	0.903155	-0.176379	0.622019	0.300393	0.110653	-0.11881	0.779604	0.357962	0.0395583	0.476772	0.0113457
mnhD.2	NWMN_0819	-0.0887183	0.993379	0.00763993	0.985638	-0.0432834	0.873717	-0.452589	0.00276785	-0.0963582	0.785452	-0.045435	0.932307	0.363871	0.02573	0.0509233	0.909698	0.460229	0.00263556	0.409306	0.0199244
mnhE.2	NWMN_0818	-0.0181074	0.993379	-0.158392	0.738909	-0.0219225	0.948889	-0.569909	0.00526367	0.140285	0.756519	0.00381514	0.998349	0.551802	0.0102847	-0.13647	0.802177	0.411517	0.0580077	0.547987	0.0205763
moaB	NWMN_2175	-0.63524	0.0501806	0.174357	NA	-0.263442	0.481645	-0.568926	0.021763	-0.809597	0.00181002	-0.371799	0.421374	-0.066314	0.858603	0.437798	0.380798	0.743283	0.00225278	0.305485	0.375603
moaC	NWMN_2174	-0.151457	0.993379	-0.00611734	NA	-0.226073	0.629331	-0.57078	0.0471645	-0.14534	0.827965	0.0746155	0.940948	0.419323	0.198195	0.219955	0.744005	0.564663	0.0552057	0.344708	0.377068
mobB	NWMN_2172	-0.278553	0.959045	0.0619947	0.931224	0.427967	0.165393	0.00622266	0.981655	-0.340548	0.371029	-0.706521	0.0031783	-0.284776	0.249599	-0.365973	0.405554	0.0557721	0.851909	0.421745	0.096024
modA	NWMN_2179	-0.255276	0.993379	-0.159172	0.744248	-0.155779	0.666278	-0.881255	1.28461e-05	-0.0961039	0.863815	-0.0994972	0.870393	0.625979	0.00464184	-0.00339326	0.996889	0.722083	0.000580417	0.725476	0.00134783
modB	NWMN_2178	-0.272391	0.993379	-0.0745729	0.933376	-0.252842	0.555111	-0.617872	0.0171916	-0.197818	0.732082	-0.0195494	0.986255	0.345481	0.257005	0.178269	0.798548	0.543299	0.0423366	0.36503	0.290693
moeB	NWMN_2176	-0.281457	0.990806	0.089367	NA	-0.223163	0.536949	-0.605649	0.00757747	-0.370824	0.338084	-0.058294	0.94282	0.324192	0.224748	0.31253	0.534196	0.695016	0.00211811	0.382486	0.201858
mqo	NWMN_2267	0.196472	0.993379	0.320642	0.532877	0.257912	0.446968	0.900823	4.04046e-06	-0.12417	0.817662	-0.06144	0.932307	-0.70435	0.000725908	0.0627296	0.925266	-0.580181	0.0049433	-0.64291	0.00415797
mskL	NWMN_1260	0.745696	0.0040765	-0.169922	0.749941	-0.408693	0.234413	0.455521	0.0435739	0.915618	7.80373e-05	1.15439	9.60655e-08	0.290175	0.260161	0.238771	0.657812	-0.625443	0.00513062	-0.864214	0.000142389
mtlA	NWMN_2059	0.102029	0.993379	0.150503	NA	0.563067	0.0481487	0.583376	0.00374595	-0.0484736	0.935775	-0.461038	0.152164	-0.481347	0.0247468	-0.412564	0.378346	-0.432873	0.0395583	-0.0203086	0.965569
mtlD	NWMN_2060	0.0991086	0.993379	0.131743	0.804336	0.632731	0.0378193	0.72517	0.000468634	-0.0326341	0.959117	-0.533623	0.0942293	-0.626061	0.00439589	-0.500988	0.314797	-0.593427	0.00564344	-0.0924384	0.803157
mtlF	NWMN_2057	-0.0461309	0.993379	0.829327	0.482634	0.475536	0.581726	-0.764558	0.149705	-0.875458	0.322761	-0.521667	0.64309	0.718427	0.211947	0.353791	0.797671	1.59388	0.00104538	1.24009	0.0283623
murA	NWMN_2004	0.0740571	0.993379	-0.0128851	0.985638	0.28929	0.424973	0.797008	0.000184903	0.0869422	0.896079	-0.215233	0.67579	-0.722951	0.00139261	-0.302175	0.561709	-0.809893	0.00016173	-0.507718	0.0537179
murC	NWMN_1633	0.0121268	0.993379	-0.111486	0.834608	0.259251	0.401692	0.527375	0.00594624	0.123613	0.800864	-0.247124	0.554472	-0.515248	0.0104144	-0.370737	0.38088	-0.638861	0.000832039	-0.268124	0.294248
murE	NWMN_0888	-0.154213	0.993379	0.180312	0.749941	-0.266258	0.494178	-0.550338	0.0267818	-0.334524	0.483799	0.112045	0.875886	0.396125	0.157548	0.44657	0.394881	0.73065	0.00269725	0.28408	0.405885
murF	NWMN_1986	-0.0879327	0.993379	0.262675	0.532877	-0.157475	0.611037	-0.407017	0.0277072	-0.350608	0.227435	0.0695427	0.906338	0.319084	0.122852	0.42015	0.314797	0.669692	0.00014773	0.249542	0.309898
murG.2	NWMN_1330	0.0836964	0.993379	0.102044	0.858466	0.165199	0.644582	0.620115	0.00144438	-0.0183481	0.970946	-0.0815028	0.900342	-0.536418	0.00929146	-0.0631547	0.918529	-0.51807	0.00989625	-0.454916	0.0573478
murQ	NWMN_0135	1.0539	0.0501806	0.751994	0.335847	1.00778	0.061731	2.6021	2.72452e-15	0.301908	0.720432	0.0461201	0.974952	-1.5482	1.16456e-05	-0.255788	0.804842	-1.85011	5.67793e-08	-1.59432	8.1677e-06
murZ	NWMN_2028	-0.0265397	0.993379	-0.099521	0.769225	-0.00797748	0.982233	0.375536	0.0103213	0.0729812	0.852033	-0.0185623	0.974952	-0.402075	0.00843951	-0.0915435	0.830289	-0.475057	0.00117157	-0.383513	0.0244635
mvaD	NWMN_0554	0.101196	0.993379	-0.114857	0.862875	0.157756	0.706523	0.744596	0.00103158	0.216053	0.676583	-0.0565598	0.950426	-0.643401	0.00783614	-0.272613	0.625117	-0.859454	0.000142091	-0.586841	0.0275352
mvaK1	NWMN_0553	0.011534	0.993379	-0.122644	0.858466	0.307576	0.428458	0.77101	0.000868039	0.134178	0.827965	-0.296042	0.569049	-0.759476	0.00169768	-0.43022	0.405554	-0.893654	0.000107194	-0.463434	0.114052
mvaK2	NWMN_0555	0.273831	0.993379	-0.00719681	0.98627	0.33206	0.365515	0.779061	0.000433217	0.281028	0.575196	-0.0582288	0.94612	-0.50523	0.0389556	-0.339257	0.523751	-0.786258	0.000435844	-0.447001	0.111679
nadC	NWMN_1851	-0.256244	0.993379	0.0164159	0.985638	-0.281795	0.494178	-0.605726	0.0187984	-0.27266	0.612687	0.0255507	0.981591	0.349482	0.245306	0.298211	0.617758	0.622142	0.0167217	0.323931	0.343091
nadE	NWMN_1850	-0.143623	0.993379	0.101087	0.853923	-0.00552965	0.98696	-0.442036	0.0310594	-0.24471	0.553119	-0.138093	0.780706	0.298413	0.201838	0.106617	0.850753	0.543123	0.00782597	0.436506	0.0756573
nagA	NWMN_0670	-0.385565	0.88275	-0.0851447	NA	-0.577554	0.162655	-0.857899	0.00196495	-0.300421	0.595994	0.191989	0.788881	0.472334	0.144234	0.492409	0.405554	0.772754	0.00684218	0.280345	0.502299
narG	NWMN_2297	-0.347083	0.993379	0.329366	NA	0.346429	0.571387	-0.753343	0.0550385	-0.676449	0.284162	-0.693512	0.291056	0.40626	0.386399	-0.0170627	0.990594	1.08271	0.00450395	1.09977	0.00919008
ndhF	NWMN_0418	0.13422	0.993379	0.181966	0.757406	0.392336	0.308458	-0.378326	0.171732	-0.0477456	0.947375	-0.258116	0.645115	0.512546	0.0720732	-0.21037	0.732545	0.560291	0.0343938	0.770661	0.00598953
ndk	NWMN_1378	0.0567566	0.993379	-0.0574169	NA	-0.675726	0.0662125	-0.667668	0.0131223	0.114174	0.860471	0.732483	0.0334748	0.724424	0.00929673	0.618309	0.314797	0.610251	0.0282694	-0.0080586	0.990585
nhaC	NWMN_2200	-0.0993507	0.993379	-0.0367571	0.937481	0.108846	0.629331	0.404656	0.00131473	-0.0625936	0.858314	-0.208196	0.392605	-0.504006	8.66136e-05	-0.145603	0.642356	-0.441413	0.000522462	-0.29581	0.0582124
nifU	NWMN_0788	0.0856159	0.993379	0.0434587	0.971748	0.47168	0.193517	0.702208	0.00219094	0.0421572	0.948247	-0.386065	0.381477	-0.616592	0.0111455	-0.428222	0.40311	-0.658749	0.00488905	-0.230528	0.485696
norA	NWMN_0664	0.302103	0.993379	0.0262716	NA	0.416447	0.367013	0.729561	0.0117672	0.275832	0.65966	-0.114344	0.902015	-0.427458	0.186699	-0.390176	0.567094	-0.70329	0.0179152	-0.313114	0.43826
nrdD	NWMN_2515	-0.285471	0.993379	-0.215077	0.804181	-0.296882	0.629331	0.641463	0.0739891	-0.0703939	0.944293	0.0114113	0.993218	-0.926935	0.0104144	0.0818052	0.945852	-0.856541	0.014581	-0.938346	0.0153695
nrdF	NWMN_0701	-0.146555	0.993379	0.0129499	0.985638	-0.352336	0.215581	-0.523917	0.00550683	-0.159505	0.707357	0.205781	0.637946	0.377362	0.0751579	0.365286	0.380798	0.536867	0.0049433	0.171581	0.541591
nrdG	NWMN_2514	-0.0825994	0.993379	0.0492073	0.984661	-0.0635481	0.933454	0.765744	0.0584826	-0.131807	0.914193	-0.0190513	0.991772	-0.848343	0.0471786	0.112755	0.930149	-0.716537	0.0831401	-0.829292	0.0799593
nrdR	NWMN_1579	-0.00431467	0.993379	0.145507	0.702555	0.2392	0.337429	-0.222615	0.229084	-0.149822	0.665405	-0.243515	0.430428	0.2183	0.274326	-0.0936928	0.839915	0.368122	0.0349009	0.461815	0.0153695
nupC	NWMN_0483	-0.665973	0.0407603	-0.339361	0.534662	-0.629665	0.0609515	-1.62019	5.77169e-13	-0.326612	0.495614	-0.0363079	0.972651	0.954213	0.000171948	0.290305	0.606164	1.28083	5.78777e-08	0.990521	0.000113516
oatA	NWMN_2466	-0.227497	0.993379	-0.105415	NA	-0.0663002	0.937136	-1.09979	0.0412753	-0.122082	0.927018	-0.161197	0.916023	0.87229	0.150012	-0.0391147	0.97732	0.994373	0.077186	1.03349	0.122073
obg	NWMN_1546	-0.134293	0.993379	0.342659	0.377673	0.121626	0.722742	-0.150561	0.513958	-0.476952	0.0851494	-0.255919	0.520715	0.016268	0.951462	0.221033	0.62005	0.49322	0.0133473	0.272187	0.305956
orfX	NWMN_0023	-0.233007	0.993379	-0.0251703	NA	-0.125009	0.811037	-0.690801	0.0263132	-0.207837	0.755308	-0.107998	0.910683	0.457794	0.19902	0.0998385	0.909698	0.665631	0.0367028	0.565793	0.147082
p:abcA	NWMN_0613	1.75246	1.18831e-32	-0.0229914	0.983103	0.0333986	0.920106	2.10952	1.88094e-47	1.77545	4.22337e-33	1.71906	1.5295e-30	-0.357063	0.0466875	-0.0563899	0.917343	-2.13251	5.4626e-48	-2.07612	6.70862e-45
p:acyP	NWMN_1315	0.237325	0.993379	0.18511	0.716449	0.142316	0.710412	0.47772	0.0284443	0.0522146	0.933183	0.0950084	0.882885	-0.240395	0.345602	0.0427938	0.956642	-0.29261	0.21724	-0.335404	0.234061
p:adsA	NWMN_0022	-0.43688	0.993379	0.322028	NA	-1.00924	0.195042	-1.78414	0.000387052	-0.758908	0.438594	0.572355	0.622517	1.34726	0.0130524	1.33126	0.314797	2.10617	2.15835e-05	0.774902	0.257978
p:airS	NWMN_1741	-0.316051	0.9193	-0.0416127	NA	-0.536561	0.148875	-0.932013	0.000548147	-0.274438	0.578957	0.22051	0.711139	0.615962	0.0436252	0.494948	0.380798	0.890401	0.00132074	0.395452	0.315533
p:alsT	NWMN_1269	0.0910735	0.993379	0.309932	0.599736	0.00998296	0.985238	-0.704746	0.00934996	-0.218859	0.699521	0.0810906	0.92928	0.795819	0.00440302	0.29995	0.617758	1.01468	0.000102799	0.714728	0.0217714
p:amaP	NWMN_2088	0.289388	0.993379	-0.00333646	0.994571	0.486208	0.436723	1.40238	0.000171711	0.292724	0.752044	-0.19682	0.866464	-1.11299	0.005632	-0.489544	0.590102	-1.40572	0.000177984	-0.916172	0.0429305
p:arcR	NWMN_2530	0.450746	0.993379	0.560567	0.702555	0.538985	0.597722	1.81994	0.00152194	-0.10982	0.948247	-0.0882389	0.972651	-1.36919	0.0279551	0.0215816	0.993259	-1.25937	0.0365591	-1.28096	0.0668008
p:arlR	NWMN_1328	0.112284	0.993379	-0.0765798	0.940374	0.226569	0.660263	0.861659	0.00237505	0.188863	0.791393	-0.114285	0.905666	-0.749376	0.0124993	-0.303148	0.657812	-0.938239	0.00095605	-0.635091	0.0652658
p:arlS	NWMN_1327	0.219962	0.993379	-0.071311	0.937481	0.316105	0.428458	0.775458	0.00122224	0.291273	0.579532	-0.0961426	0.906338	-0.555496	0.0338776	-0.387416	0.478508	-0.846769	0.000421076	-0.459353	0.130032
p:asp2	NWMN_2550	0.142322	0.993379	0.162831	NA	-0.119459	0.885569	0.904434	0.0422201	-0.0205098	0.9859	0.26178	0.827348	-0.762113	0.115145	0.28229	0.831027	-0.741603	0.111115	-1.02389	0.0615062
p:asp23	NWMN_2086	0.241869	0.993379	-0.100754	0.939715	0.491192	0.401692	1.37113	8.58993e-05	0.342624	0.669037	-0.249323	0.796371	-1.12926	0.00246992	-0.591947	0.46682	-1.47188	2.39438e-05	-0.879938	0.0369541
p:aspB	NWMN_1871	0.0692381	0.993379	0.132065	0.744248	-0.102539	0.73876	-0.437251	0.0125844	-0.0628267	0.900108	0.171777	0.654432	0.50649	0.00492987	0.234604	0.559669	0.569316	0.000915689	0.334713	0.125314
p:ausA	NWMN_0123	0.575133	0.016874	0.158343	0.720976	0.124194	0.710412	1.62844	6.74179e-24	0.416791	0.167649	0.450939	0.120274	-1.0533	7.986e-10	0.0341483	0.964247	-1.47009	1.42649e-19	-1.50424	3.91186e-20
p:betA	NWMN_2509	0.539946	0.993379	0.0303365	NA	0.128007	0.906873	1.41974	0.0103132	0.509609	0.686744	0.411938	0.775976	-0.879797	0.142833	-0.0976709	0.970776	-1.38941	0.0144566	-1.29174	0.056436
p:betB	NWMN_2510	0.0422313	0.993379	-0.592595	0.547186	0.00982758	0.989037	1.33382	0.000387052	0.634826	0.431906	0.0324037	0.984107	-1.29159	0.00103232	-0.602423	0.535676	-1.92642	3.48054e-07	-1.324	0.00135611
p:bfmBAA	NWMN_1423	0.222621	0.993379	0.58168	0.049765	0.620853	0.0313751	0.957779	2.83859e-07	-0.359059	0.318629	-0.398232	0.262598	-0.735158	0.000226948	-0.039173	0.956642	-0.376099	0.0695137	-0.336926	0.181205
p:bfmBAB	NWMN_1422	0.208486	0.993379	0.521251	0.0783947	0.567882	0.0378193	0.94628	1.0604e-07	-0.312765	0.373874	-0.359396	0.316404	-0.737794	9.59781e-05	-0.0466312	0.942926	-0.425029	0.0285121	-0.378398	0.103929
p:bfmBB	NWMN_1421	0.329445	0.796792	0.775226	0.00384055	0.85036	0.00116701	1.42357	6.37474e-14	-0.445781	0.196871	-0.520915	0.107096	-1.09412	3.59883e-08	-0.0751341	0.909698	-0.648341	0.00169542	-0.573207	0.0145897
p:bglR	NWMN_0198	0.166542	0.993379	-0.365173	NA	0.356941	0.583946	-0.579491	0.160264	0.531715	0.489274	-0.190399	0.865814	0.746033	0.0822016	-0.722114	0.38088	0.214318	0.668609	0.936432	0.0352463
p:bmrU	NWMN_0695	0.278696	0.993379	-0.0658468	0.979709	0.561637	0.436588	1.11359	0.0130284	0.344543	0.745175	-0.282941	0.817067	-0.83489	0.0960442	-0.627484	0.546743	-1.17943	0.00891215	-0.551949	0.350658
p:braD	NWMN_2522	-0.13178	NA	0.150673	NA	-0.131924	NA	-0.736611	0.0471645	-0.282452	0.665978	0.000143959	0.99981	0.604831	0.144234	0.282596	0.709821	0.887283	0.0161254	0.604687	0.211243
p:brnQ1	NWMN_0130	0.0419407	0.993379	0.320313	NA	-0.104599	0.811037	-0.535636	0.0463242	-0.278372	0.575196	0.14654	0.817753	0.577576	0.0410234	0.424912	0.41229	0.855949	0.000845021	0.431037	0.215288
p:brxC	NWMN_0710	0.495939	0.565135	0.069437	NA	0.152333	0.767995	0.946707	0.000302291	0.426502	0.409653	0.343606	0.558695	-0.450768	0.131676	-0.0828962	0.92645	-0.87727	0.00104538	-0.794374	0.00861928
p:bstA	NWMN_2591	-0.0250989	0.993379	-0.666967	NA	0.201791	0.80787	0.900036	0.0446877	0.641868	0.503293	-0.22689	0.865451	-0.925135	0.0537705	-0.868758	0.402142	-1.567	0.000476314	-0.698245	0.219034
p:butA	NWMN_0071	-0.0438059	0.993379	0.468017	0.619681	0.79619	0.195042	1.50059	8.58993e-05	-0.511823	0.551919	-0.839996	0.221589	-1.5444	0.000102022	-0.328173	0.744005	-1.03258	0.0102121	-0.704403	0.154805
p:cbf1	NWMN_1734	-0.0781582	0.993379	0.086292	0.845347	0.0304819	0.920084	-0.378457	0.0241573	-0.16445	0.628714	-0.10864	0.796371	0.300299	0.107714	0.0558101	0.909698	0.464749	0.00527324	0.408939	0.0348597
p:cdd	NWMN_1471	0.0885762	0.993379	0.210858	NA	0.287453	0.475008	0.724516	0.00256337	-0.122282	0.85193	-0.198876	0.737549	-0.63594	0.0118102	-0.0765942	0.918578	-0.513658	0.0405575	-0.437064	0.153283
p:cidR	NWMN_2441	0.0231029	0.993379	-0.309052	NA	-0.150747	0.779743	0.41145	0.17582	0.332155	0.580997	0.173849	0.819684	-0.388348	0.23769	-0.158306	0.853911	-0.720503	0.0140689	-0.562197	0.117782
p:citB	NWMN_1263	0.177073	0.993379	0.417724	0.500407	0.291311	0.481645	0.724327	0.00341097	-0.240651	0.665405	-0.114238	0.879329	-0.547255	0.0435108	0.126413	0.868596	-0.306604	0.272997	-0.433017	0.169488
p:clpB	NWMN_0845	0.320448	0.993379	0.508708	0.547186	0.842583	0.131634	1.25026	0.000315945	-0.18826	0.843923	-0.522135	0.460728	-0.929817	0.0127907	-0.333875	0.699241	-0.741557	0.0451715	-0.407682	0.404427
p:cobB	NWMN_2101	-0.258146	0.993379	-0.188171	NA	-0.0211229	0.972139	0.589423	0.0567917	-0.0699752	0.935775	-0.237023	0.763989	-0.847569	0.00748216	-0.167048	0.853933	-0.777594	0.011976	-0.610546	0.103929
p:copA	NWMN_2457	-0.199174	0.993379	0.0840709	0.896285	0.271069	0.392108	0.238925	0.27991	-0.283245	0.482305	-0.470243	0.13997	-0.438099	0.044662	-0.186999	0.695444	-0.154854	0.530735	0.0321446	0.933176
p:cozEa	NWMN_0882	-0.0425872	0.993379	-0.200125	NA	-0.185052	0.488103	-0.645697	0.000164748	0.157538	0.658372	0.142465	0.716754	0.60311	0.000840359	-0.0150734	0.976906	0.445571	0.0152745	0.460645	0.0278531
p:crr	NWMN_1333	-0.0478426	0.993379	0.0404046	0.931224	0.168448	0.428458	0.271901	0.0434086	-0.0882472	0.780796	-0.216291	0.381477	-0.319744	0.0220779	-0.128043	0.679911	-0.231496	0.0997947	-0.103453	0.601805
p:crtO	NWMN_2465	0.292724	0.993379	-0.265617	NA	0.262019	0.803352	0.967603	0.0959845	0.558341	0.651706	0.0307055	0.991715	-0.674878	0.305909	-0.527636	0.69822	-1.23322	0.0316918	-0.705584	0.338556
p:crtQ	NWMN_2463	0.316402	0.993379	0.163065	0.895487	0.725748	0.203604	1.22914	0.000773992	0.153337	0.892827	-0.409345	0.640161	-0.912738	0.0214312	-0.562682	0.513985	-1.06608	0.00461732	-0.503393	0.309202
p:csbB	NWMN_0673	0.0323694	0.993379	-0.14729	0.91758	0.384798	0.594609	1.1107	0.00696719	0.179659	0.88392	-0.352429	0.721454	-1.07833	0.0124993	-0.532088	0.587783	-1.25799	0.00218718	-0.725904	0.158865
p:csbD	NWMN_1527	0.452448	0.993379	-0.382394	0.702555	0.205529	0.783293	1.11226	0.00572419	0.834842	0.21561	0.246919	0.819684	-0.659809	0.152746	-0.587923	0.534205	-1.49465	0.000140608	-0.906728	0.0606102
p:cudT	NWMN_2513	0.140986	0.993379	0.495139	NA	0.638564	0.45233	1.45108	0.00402216	-0.354153	0.774808	-0.497578	0.680175	-1.31009	0.0124993	-0.143425	0.93313	-0.95594	0.0670847	-0.812515	0.207664
p:cvfB	NWMN_1302	0.124121	0.993379	-0.0260508	0.984661	-0.258762	0.446968	-0.488047	0.0241917	0.150172	0.757343	0.382883	0.343547	0.612169	0.00569564	0.232711	0.644163	0.461996	0.0367269	0.229285	0.449734
p:cvfC	NWMN_1340	-0.182116	0.993379	0.146902	0.674784	-0.0486072	0.862785	-0.176758	0.309015	-0.329017	0.177298	-0.133509	0.715795	-0.00535767	0.980754	0.195509	0.584749	0.32366	0.0444627	0.128151	0.584197
p:cwrA	NWMN_2456	0.399997	NA	-0.198509	NA	-0.578743	NA	1.11033	0.0657042	0.598506	0.658372	0.97874	0.46466	-0.710337	0.275758	0.380234	0.860752	-1.30884	0.0393486	-1.68908	0.030419
p:cxcA	NWMN_0634	-0.572404	0.384012	-0.35581	0.58569	-0.634534	0.132212	-1.64664	2.94555e-10	-0.216594	0.737089	0.0621296	0.953077	1.07424	0.000216824	0.278724	0.671985	1.29083	2.46126e-06	1.01211	0.000809277
p:cymR	NWMN_1528	-0.301582	0.993379	-0.223292	0.710272	-0.369063	0.344468	-0.74178	0.00290482	-0.0782905	0.916722	0.0674805	0.94282	0.440198	0.124841	0.145771	0.840977	0.518488	0.048864	0.372717	0.266248
p:dacA	NWMN_2064	0.239751	0.954736	0.0466189	0.940768	-0.228986	0.442211	0.342228	0.0677025	0.193132	0.606548	0.468737	0.0781122	-0.102477	0.671635	0.275605	0.515504	-0.295609	0.130509	-0.571215	0.00512441
p:dck	NWMN_0518	0.0959928	0.993379	0.215621	NA	-0.65948	0.24343	-0.800496	0.0456179	-0.119628	0.907866	0.755472	0.239234	0.896488	0.0309731	0.875101	0.314797	1.01612	0.010025	0.141016	0.851283
p:ddh	NWMN_2422	-0.00483634	0.993379	0.0447681	0.962326	-0.0599243	0.879944	-1.36807	1.38915e-12	-0.0496045	0.935775	0.0550879	0.944592	1.36324	5.09253e-12	0.104692	0.872025	1.41284	2.64459e-13	1.30815	2.93437e-11
p:deoB	NWMN_0083	0.174831	0.993379	0.303593	0.547186	0.534348	0.0991617	0.916597	8.67867e-06	-0.128761	0.819177	-0.359516	0.383682	-0.741766	0.000753687	-0.230755	0.657812	-0.613005	0.00488905	-0.38225	0.157139
p:dgkA	NWMN_1472	0.142154	0.993379	0.00663988	NA	0.227518	0.73996	0.864945	0.0225684	0.135514	0.907632	-0.0853637	0.951909	-0.722791	0.0830229	-0.220878	0.841718	-0.858305	0.0261482	-0.637427	0.182618
p:dhaK	NWMN_0619	0.478106	0.565135	0.123571	NA	0.720981	0.0500286	1.27419	7.96529e-08	0.354536	0.508456	-0.242875	0.677795	-0.796083	0.00167693	-0.597411	0.314797	-1.15062	2.22564e-06	-0.553208	0.0652658
p:dhaL	NWMN_0620	0.135527	0.993379	0.250624	NA	0.647322	0.0706099	0.926451	0.000126029	-0.115097	0.872679	-0.511795	0.239234	-0.790924	0.00183868	-0.396698	0.470958	-0.675827	0.00734299	-0.279129	0.41249
p:dhaM	NWMN_0621	0.248484	0.993379	0.13892	NA	0.646108	0.203604	0.741073	0.0305322	0.109564	0.914193	-0.397624	0.579103	-0.492589	0.199785	-0.507188	0.504106	-0.602153	0.0920084	-0.0949654	0.882177
p:dltX	NWMN_0802	0.0456022	0.993379	-0.574911	NA	-0.0161296	0.98696	0.702253	0.225165	0.620513	0.592205	0.0617318	0.979051	-0.656651	0.295542	-0.558781	0.668055	-1.27716	0.0213408	-0.718383	0.311458
p:dtpT	NWMN_0696	-0.108519	0.993379	-0.0364717	0.976212	-0.152512	0.706523	-0.482395	0.0374209	-0.0720476	0.916722	0.043993	0.960421	0.373876	0.149953	0.116041	0.86375	0.445924	0.0612532	0.329883	0.271101
p:ecb	NWMN_1066	-0.560619	0.316213	0.183846	0.764135	-0.0391495	0.936544	-1.52589	1.53082e-10	-0.744464	0.0292945	-0.521469	0.257731	0.965274	0.000276578	0.222995	0.725002	1.70974	4.5651e-13	1.48674	1.13922e-09
p:ecsA	NWMN_1728	-0.243135	0.993379	-0.00549514	NA	-0.470884	0.197622	-0.776735	0.00168896	-0.23764	0.636609	0.227749	0.690532	0.5336	0.0542017	0.465388	0.380798	0.77124	0.00213405	0.305851	0.384543
p:efb	NWMN_1069	-0.00654362	0.993379	0.227651	0.702555	-0.293734	0.464504	-1.35952	2.61543e-09	-0.234195	0.665405	0.28719	0.603155	1.35298	7.93004e-09	0.521385	0.36411	1.58717	1.5753e-12	1.06579	1.4741e-05
p:emrB	NWMN_2253	0.17602	0.993379	0.256238	0.661111	-0.127937	0.785256	-0.532524	0.0558134	-0.0802177	0.914754	0.303957	0.579971	0.708545	0.0115158	0.384175	0.506168	0.788763	0.00333558	0.404587	0.26563
p:esaA	NWMN_0220	-0.0203839	NA	-0.871197	NA	-0.349293	NA	0.45782	0.459346	0.850814	0.483799	0.328909	0.825072	-0.478204	0.478086	-0.521904	0.748961	-1.32902	0.036583	-0.807113	0.299858
p:est	NWMN_0748	0.0505224	0.993379	0.18087	0.716449	0.461461	0.141368	0.634593	0.00180384	-0.130347	0.805098	-0.410938	0.264555	-0.584071	0.00657066	-0.280591	0.561709	-0.453724	0.0332922	-0.173133	0.566673
p:esxA	NWMN_0219	0.40766	0.993379	-0.245733	0.769225	-0.20473	0.756286	1.44168	1.23701e-05	0.653392	0.307903	0.61239	0.370538	-1.03402	0.0035647	-0.0410028	0.975854	-1.68741	2.97761e-07	-1.64641	1.3375e-06
p:facZ	NWMN_1632	0.208962	0.993379	-0.203894	0.805029	0.0118645	0.985856	0.514503	0.14706	0.412855	0.573832	0.197097	0.821519	-0.305542	0.461911	-0.215758	0.81943	-0.718397	0.0356575	-0.502639	0.243625
p:fadX	NWMN_0171	-0.142634	0.993379	0.0551351	NA	0.550899	0.723791	2.21973	0.0066674	-0.197769	0.935775	-0.693533	0.749286	-2.36237	0.00578567	-0.495764	0.844177	-2.1646	0.00960775	-1.66884	0.0894591
p:fakB1	NWMN_0718	-0.170698	0.993379	0.175721	0.702555	-0.0489814	0.887472	-0.435915	0.0357326	-0.346419	0.318629	-0.121717	0.817753	0.265217	0.274552	0.224703	0.628317	0.611637	0.00258262	0.386934	0.133142
p:fapR	NWMN_1138	-0.0485793	0.993379	-0.0157694	0.985638	0.494113	0.0757539	0.411843	0.0427031	-0.0328098	0.95348	-0.542692	0.0432109	-0.460423	0.0302634	-0.509883	0.314797	-0.427613	0.0398158	0.0822699	0.814961
p:farE	NWMN_2451	-0.0482265	0.993379	0.388375	NA	-0.360917	NA	-0.456815	0.241072	-0.436601	0.458778	0.312691	0.689775	0.408589	0.337188	0.749292	0.314797	0.84519	0.0179152	0.095898	0.897955
p:fdhA	NWMN_2210	0.033117	0.993379	0.17658	0.804336	0.557137	0.203604	0.935849	0.000775012	-0.143463	0.852033	-0.52402	0.343219	-0.902732	0.0019802	-0.380557	0.568906	-0.759269	0.00841495	-0.378712	0.315533
p:floA	NWMN_1476	0.0485243	0.993379	0.286258	0.363529	0.179962	0.475008	0.345272	0.0264017	-0.237734	0.425757	-0.131438	0.717429	-0.296748	0.0832116	0.106296	0.802177	-0.0590142	0.777009	-0.16531	0.445389
p:flr	NWMN_1067	0.511956	0.993379	0.412883	NA	-0.583736	0.484219	-0.823969	0.128521	0.0990728	0.947375	1.09569	0.200853	1.33593	0.012331	0.996619	0.380798	1.23685	0.0170331	0.240233	0.779533
p:fnbA_1	NWMN_2396	-0.744554	0.525435	0.310238	0.739822	-0.742699	0.203604	-1.40212	0.000179423	-1.05479	0.0458666	-0.00185547	0.999127	0.657567	0.138577	1.05294	0.314797	1.71236	3.30426e-06	0.659422	0.183023
p:fpa	NWMN_0977	0.178056	0.993379	0.0393875	0.976212	-0.0817104	0.852709	-0.371045	0.151744	0.138668	0.817662	0.259766	0.624602	0.549101	0.0326225	0.121098	0.862655	0.410433	0.112301	0.289335	0.382484
p:frp	NWMN_2421	-0.266492	0.993379	-0.10264	0.908327	-0.00391609	0.991327	-0.640025	0.0235247	-0.163852	0.816717	-0.262576	0.67579	0.373533	0.257683	-0.0987238	0.909344	0.537385	0.0680572	0.636109	0.0583459
p:ftsK	NWMN_1634	0.00885378	0.993379	0.117964	0.755731	0.257008	0.297276	0.529155	0.000578161	-0.10911	0.774808	-0.248154	0.421374	-0.520301	0.00130063	-0.139044	0.721688	-0.411191	0.0101446	-0.272147	0.173074
p:ftsW	NWMN_0978	-0.0251974	0.993379	-0.138399	0.778577	-0.0995955	0.803352	-0.723881	0.00128571	0.113201	0.838545	0.0743981	0.917434	0.698684	0.00298325	-0.0388033	0.964341	0.585482	0.0127514	0.624286	0.0175053
p:galM	NWMN_2239	-0.56509	0.250425	-0.329211	NA	-0.569093	0.147125	-0.673077	0.0126955	-0.235879	0.676583	0.00400346	0.998393	0.107987	0.779153	0.239883	0.708485	0.343867	0.263091	0.103984	0.836968
p:gatD	NWMN_1829	0.0588809	0.993379	0.0467219	NA	-0.238375	0.561775	-0.670991	0.0103213	0.012159	0.983285	0.297256	0.564689	0.729872	0.00720157	0.285097	0.617758	0.717713	0.00682698	0.432616	0.215288
p:ggt	NWMN_0147	-0.345806	0.993379	0.045009	NA	0.00352982	NA	-1.01231	0.00828408	-0.390815	0.580997	-0.349335	0.65054	0.666501	0.130476	0.0414792	0.974911	1.05732	0.00644343	1.01584	0.021814
p:gisA	NWMN_0143	-0.820894	0.385328	0.0224228	NA	-0.611551	0.333449	-1.60727	0.00017848	-0.843317	0.196871	-0.209343	0.865814	0.786377	0.125472	0.633974	0.478508	1.62969	0.000164042	0.99572	0.0690916
p:glcC	NWMN_0177	-0.844057	0.346479	-0.355927	0.713119	-0.0457282	0.948889	-0.910346	0.0240338	-0.488129	0.575196	-0.798328	0.262598	0.066289	0.910493	-0.310199	0.767586	0.554418	0.206124	0.864617	0.069788
p:glcU	NWMN_2158	0.216555	0.993379	0.34832	0.660418	-0.104614	0.869546	-0.802819	0.0283751	-0.131766	0.894167	0.321168	0.689775	1.01937	0.00637569	0.452934	0.56877	1.15114	0.0011699	0.698206	0.122556
p:gltS	NWMN_2246	-0.352239	0.993379	0.325516	NA	-0.134519	0.883801	-1.15547	0.0673844	-0.677755	0.516452	-0.21772	0.900342	0.803233	0.27381	0.460035	0.709821	1.48099	0.0162591	1.02095	0.205824
p:gltT	NWMN_2284	0.0468565	0.993379	-0.0512052	0.946871	-0.430131	0.180143	-0.600516	0.00427964	0.0980617	0.864849	0.476988	0.158492	0.647373	0.00292928	0.378926	0.405554	0.549311	0.0106649	0.170385	0.594889
p:glvC	NWMN_2224	-0.720106	0.993379	0.736113	0.599736	1.23924	0.172614	0.912071	0.150302	-1.45622	0.109313	-1.95935	0.00756153	-1.63218	0.00843951	-0.503131	0.733191	-0.175958	0.833023	0.327173	0.729343
p:glvR	NWMN_2225	0.041205	NA	-0.56066	NA	-1.85399	NA	-1.80847	0.017565	0.601865	0.579009	1.89519	0.0523487	1.84967	0.0200726	1.29333	0.413419	1.24781	0.138667	-0.0455203	0.984093
p:gpsB	NWMN_1356	0.205495	0.993379	-0.217484	0.599736	-0.0915996	0.781054	0.404738	0.0242582	0.422979	0.125889	0.297095	0.378066	-0.199243	0.348678	-0.125884	0.801786	-0.622221	0.000354702	-0.496337	0.0129656
p:gtfA	NWMN_2547	0.219356	0.993379	0.517959	0.58569	0.888424	0.141368	1.63289	1.36712e-05	-0.298604	0.752976	-0.669069	0.375903	-1.41353	0.000419714	-0.370465	0.699007	-1.11493	0.00492757	-0.744464	0.127137
p:gtfB	NWMN_2546	0.225856	0.993379	0.576963	0.547186	0.887237	0.158298	1.65171	2.59467e-05	-0.351106	0.712416	-0.66138	0.407609	-1.42585	0.000635199	-0.310274	0.77908	-1.07475	0.00959886	-0.764474	0.132481
p:hchA	NWMN_0513	-0.0600427	0.993379	-0.55429	0.0515902	-0.141867	0.678569	-0.0234047	0.928778	0.494247	0.0855435	0.0818246	0.897699	-0.036638	0.893482	-0.412423	0.36411	-0.530885	0.00632271	-0.118463	0.702561
p:hemQ	NWMN_0550	-0.192758	0.993379	-0.0864474	0.924173	-0.559004	0.165393	-1.04556	4.6134e-05	-0.106311	0.892827	0.366246	0.495981	0.852806	0.00189867	0.472557	0.410553	0.959117	0.000248279	0.486561	0.152647
p:hit	NWMN_1729	-0.222045	0.990806	-0.321017	0.363529	-0.0698822	0.825122	-0.539947	0.00234586	0.0989721	0.825384	-0.152163	0.712095	0.317902	0.120547	-0.251135	0.535676	0.21893	0.288038	0.470065	0.0244282
p:hlb-1	NWMN_1873	0.688535	0.0986617	-0.359745	NA	0.125486	0.810868	1.45026	2.88905e-09	1.04828	0.000659756	0.56305	0.231409	-0.761722	0.00419362	-0.48523	0.451003	-1.81	3.03017e-13	-1.32477	2.99992e-07
p:hmp	NWMN_0175	-0.324183	0.993379	-0.28193	0.64016	-0.469761	0.236993	-1.18008	1.50123e-06	-0.0422534	0.954427	0.145578	0.836299	0.855893	0.0013579	0.187831	0.797671	0.898147	0.000433249	0.710315	0.0153695
p:hptA	NWMN_0161	-0.198001	NA	-0.148559	NA	-0.41289	NA	-0.94227	0.0207602	-0.0494421	0.961275	0.214889	0.823977	0.744269	0.103985	0.264331	0.797671	0.793711	0.0636801	0.52938	0.343281
p:hptS	NWMN_0160	-0.00592662	0.993379	-0.138784	NA	-0.190414	0.655704	-0.619349	0.0159265	0.132858	0.825985	0.184487	0.763989	0.613423	0.0235407	0.0516294	0.953025	0.480565	0.077256	0.428935	0.204037
p:hup	NWMN_1382	0.198646	0.993379	0.130615	0.845347	0.101051	0.817279	0.634106	0.00813629	0.0680312	0.925551	0.0975947	0.903123	-0.43546	0.106889	0.0295635	0.974911	-0.503491	0.0423366	-0.533055	0.0633656
p:hxlA	NWMN_0533	-0.0660025	0.993379	-0.0290483	0.979709	-0.0442869	0.906198	0.540329	0.00718628	-0.0369542	0.948247	-0.0217156	0.981591	-0.606331	0.00343552	0.0152387	0.9824	-0.569377	0.00496708	-0.584616	0.00919008
p:hxlB	NWMN_0534	0.0187722	0.993379	0.0451363	0.95943	0.114682	0.769307	0.756196	0.000183993	-0.0263641	0.962772	-0.0959102	0.880078	-0.737423	0.000523543	-0.069546	0.916334	-0.711059	0.000549061	-0.641513	0.00504458
p:imp	NWMN_0973	-0.00550814	0.993379	0.073072	0.929633	0.292169	0.434119	0.52818	0.0235247	-0.0785802	0.913614	-0.297677	0.553185	-0.533688	0.0302627	-0.219097	0.692655	-0.455108	0.0581168	-0.236011	0.469446
p:isaA	NWMN_2469	-0.364572	0.993379	-0.206154	0.838505	-0.67283	0.234413	-1.26461	0.000499994	-0.158417	0.88392	0.308258	0.73028	0.900042	0.0238042	0.466676	0.590102	1.05846	0.00488905	0.591784	0.221067
p:kimA	NWMN_2339	-0.353872	0.993379	-0.305457	0.739822	-0.538455	0.373165	-0.833534	0.0313794	-0.0484155	0.961275	0.184582	0.87198	0.479661	0.290722	0.232998	0.830289	0.528077	0.21073	0.295079	0.607467
p:ktrA	NWMN_0954	0.154657	0.993379	0.15231	0.702555	0.345991	0.172614	0.353258	0.0408516	0.00234735	0.994126	-0.191333	0.602123	-0.198601	0.318934	-0.193681	0.621168	-0.200948	0.291511	-0.00726732	0.985642
p:lctP2	NWMN_2268	-0.351527	0.993379	0.0560312	0.963865	0.0304764	0.948889	-1.08476	2.42425e-05	-0.407558	0.438594	-0.382003	0.479175	0.73323	0.00942017	0.0255547	0.976906	1.14079	8.89707e-06	1.11523	2.96505e-05
p:lepA	NWMN_1487	-0.296548	0.630784	0.0112192	0.985638	-0.14834	0.611037	-0.75613	9.58716e-06	-0.307767	0.306022	-0.148208	0.715711	0.459583	0.016033	0.159559	0.692655	0.76735	8.80928e-06	0.60779	0.00173811
p:lipL	NWMN_0552	-0.0329291	0.993379	0.0806883	0.906234	-0.384272	0.221087	-0.566506	0.00656662	-0.113617	0.827965	0.351342	0.370586	0.533577	0.0150884	0.46496	0.314797	0.647195	0.0017687	0.182235	0.556028
p:lmrS	NWMN_2068	0.274817	0.993379	-0.191376	NA	0.486249	0.336104	0.728505	0.025534	0.466193	0.480616	-0.211432	0.805963	-0.453689	0.223038	-0.677625	0.367233	-0.919881	0.00488905	-0.242256	0.613518
p:lplA1	NWMN_0897	-0.462027	0.954736	-0.260604	NA	-0.62576	0.221889	-1.17913	0.000499994	-0.201423	0.819035	0.163733	0.872428	0.717105	0.0647481	0.365156	0.654518	0.918528	0.00951492	0.553372	0.224725
p:lqo	NWMN_2504	-0.108079	0.993379	0.105846	0.818707	-0.0838839	0.803352	-0.28836	0.130518	-0.213924	0.579009	-0.0241947	0.973496	0.180281	0.416065	0.189729	0.657812	0.394205	0.0330609	0.204476	0.405885
p:ltaS	NWMN_0687	0.129564	0.993379	0.000438808	0.99844	0.117675	0.629331	0.29355	0.0355748	0.129125	0.666684	0.0118892	0.981591	-0.163986	0.315293	-0.117236	0.733191	-0.293111	0.0394392	-0.175875	0.336795
p:lyrA	NWMN_2236	-0.415651	0.802007	-0.368467	0.572216	-0.602351	0.150802	-1.48729	2.12507e-08	-0.0471839	0.951984	0.1867	0.80315	1.07164	0.000216954	0.233884	0.738512	1.11882	5.72291e-05	0.884939	0.00502204
p:lytH	NWMN_1534	-0.0598695	0.993379	-0.0291657	0.974897	-0.212479	0.434119	-0.573239	0.000760294	-0.0307038	0.948247	0.152609	0.705352	0.513369	0.00452046	0.183313	0.649008	0.544073	0.00174489	0.36076	0.095843
p:malK	NWMN_0151	-0.14469	NA	0.474405	NA	-0.850149	NA	-1.41111	0.00934996	-0.619095	0.551919	0.705459	0.497697	1.26642	0.0292457	1.32455	0.314797	1.88551	0.000342444	0.560958	0.484212
p:mazF	NWMN_1974	-0.308842	0.670145	-0.198594	0.642546	-0.302157	0.292122	-0.536587	0.00381186	-0.110249	0.819035	-0.00668551	0.992607	0.227744	0.309636	0.103563	0.847785	0.337993	0.0891253	0.23443	0.351209
p:mbcS	NWMN_2506	-0.047522	0.993379	0.0482304	0.939715	0.245	0.39741	0.434024	0.0170217	-0.0957525	0.840236	-0.292522	0.396526	-0.481546	0.010646	-0.19677	0.649008	-0.385793	0.0386508	-0.189023	0.45542
p:mcsA	NWMN_0485	-0.00643856	0.993379	0.0963421	0.931224	0.337161	0.505577	0.900411	0.00282233	-0.102781	0.914193	-0.3436	0.624602	-0.90685	0.00397956	-0.240819	0.767586	-0.804069	0.0092391	-0.56325	0.138773
p:mcsB	NWMN_0486	0.0480535	0.993379	0.184224	0.769225	0.464418	0.268871	0.941961	0.000301681	-0.136171	0.85193	-0.416364	0.430428	-0.893907	0.00110854	-0.280194	0.658901	-0.757736	0.0049433	-0.477543	0.154468
p:mgrA	NWMN_0655	0.0218145	0.993379	-0.0251008	0.976212	-0.321649	0.172614	0.216696	0.188783	0.0469153	0.916722	0.343463	0.171557	-0.194881	0.279172	0.296548	0.380798	-0.241796	0.140534	-0.538344	0.000850977
p:mhqD	NWMN_2416	-0.119685	0.993379	0.116441	NA	0.282641	0.727723	0.85109	0.0637236	-0.236126	0.843394	-0.402326	0.711139	-0.970775	0.044662	-0.1662	0.909223	-0.734649	0.123857	-0.568449	0.337676
p:mpfA	NWMN_0671	-0.1306	0.993379	-0.100537	0.845347	-0.29649	0.30963	-0.67702	0.000264957	-0.0300627	0.954427	0.16589	0.711139	0.54642	0.00631577	0.195953	0.657812	0.576483	0.00264311	0.38053	0.114309
p:mpfB	NWMN_0791	-0.184977	0.993379	-0.00590773	0.988865	0.210891	0.624744	0.615908	0.0109853	-0.17907	0.753153	-0.395868	0.392605	-0.800886	0.0012564	-0.216799	0.716791	-0.621816	0.0113715	-0.405017	0.19023
p:mpsB	NWMN_0419	0.0958695	0.993379	0.114232	0.905529	0.525198	0.220044	-0.184939	0.58249	-0.0183625	0.977925	-0.429329	0.435076	0.280808	0.421653	-0.410966	0.528622	0.299171	0.360982	0.710137	0.0278531
p:mraZ	NWMN_1088	0.0997671	0.993379	-0.109999	0.835007	-0.0781511	0.828107	-0.359948	0.0730726	0.209767	0.610669	0.177918	0.700718	0.459715	0.0254963	-0.0318484	0.969868	0.249948	0.246506	0.281797	0.268416
p:mspA	NWMN_2161	-0.00690699	0.993379	-0.115456	NA	-0.54983	0.305221	-1.11046	0.00279533	0.108549	0.914193	0.542923	0.409234	1.10356	0.00450908	0.434374	0.590102	0.995008	0.00959778	0.560635	0.276553
p:mtaB	NWMN_1479	-0.111597	0.993379	0.130183	0.749941	-0.0050315	0.98696	-0.362623	0.04878	-0.24178	0.483799	-0.106565	0.817753	0.251027	0.232131	0.135214	0.767586	0.492806	0.00644895	0.357592	0.111503
p:mupG	NWMN_0134	0.979821	0.0986617	0.562564	0.534662	0.672235	0.253718	2.42362	7.96908e-13	0.417257	0.604382	0.307586	0.740702	-1.44379	9.59781e-05	-0.109671	0.92964	-1.86105	1.00783e-07	-1.75138	1.32805e-06
p:murI	NWMN_1063	-0.374356	0.643561	-0.323511	0.532877	-0.34224	0.295294	-0.705198	0.000733358	-0.050845	0.935775	-0.0321167	0.972651	0.330842	0.180595	0.0187283	0.976906	0.381687	0.0952576	0.362959	0.188074
p:murP	NWMN_0136	0.812759	0.391599	0.611033	0.532877	1.07443	0.0609515	2.38611	1.58077e-11	0.201726	0.848377	-0.261671	0.80315	-1.57335	3.8409e-05	-0.463397	0.617758	-1.77508	1.33027e-06	-1.31168	0.00117189
p:murR	NWMN_0137	0.837111	0.670145	0.536496	0.651973	1.15495	0.132212	2.48294	5.22699e-08	0.300614	0.816717	-0.317834	0.812492	-1.64583	0.000840359	-0.618449	0.590102	-1.94644	3.20745e-05	-1.32799	0.0144521
p:nagD	NWMN_0800	0.034547	0.993379	0.123381	0.776344	-0.181601	0.583347	-0.574615	0.00316688	-0.0888335	0.862408	0.216148	0.609049	0.609162	0.00246992	0.304981	0.468711	0.697995	0.000273372	0.393014	0.111679
p:narK	NWMN_2288	-0.256828	0.993379	0.0530314	NA	-0.04126	0.953746	-0.758716	0.0632028	-0.309859	0.727278	-0.215568	0.837531	0.501888	0.286665	0.0942914	0.943598	0.811748	0.0483699	0.717456	0.147886
p:ndh2a	NWMN_0811	0.0830506	0.993379	0.0599926	0.939715	0.233636	0.520784	0.900453	1.23701e-05	0.023058	0.968871	-0.150585	0.796331	-0.817403	0.000171948	-0.173643	0.75885	-0.840461	5.79444e-05	-0.666818	0.0045314
p:ndh2b	NWMN_0809	-0.0527763	0.993379	0.0303879	0.983103	0.185652	0.653373	0.459759	0.0539157	-0.0831641	0.907632	-0.238428	0.65054	-0.512535	0.0410234	-0.155264	0.808347	-0.429371	0.0789762	-0.274107	0.383635
p:nifZ	NWMN_1610	0.302081	0.993379	0.462892	NA	0.696562	0.172614	0.992647	0.00284633	-0.16081	0.85193	-0.39448	0.569049	-0.690565	0.0482506	-0.23367	0.794356	-0.529755	0.127457	-0.296085	0.529054
p:nikA	NWMN_0173	0.479037	0.670145	0.0579082	NA	0.0062874	0.98962	-0.405376	0.235728	0.421129	0.455373	0.472749	0.390751	0.884413	0.00542034	0.0516208	0.966989	0.463285	0.172961	0.411664	0.327463
p:nikB	NWMN_1293	0.0752239	NA	-0.162942	NA	0.141417	NA	1.05843	0.054422	0.238166	0.885064	-0.0661935	0.977029	-0.983204	0.0973787	-0.304359	0.860524	-1.22137	0.0316671	-0.917011	0.187969
p:nikD	NWMN_1291	-0.148118	NA	0.0384595	NA	0.446476	NA	1.02041	0.0461665	-0.186578	0.907632	-0.594594	0.604184	-1.16853	0.0298707	-0.408016	0.761771	-0.981953	0.0636801	-0.573937	0.397748
p:nikE	NWMN_1290	0.0246949	0.993379	-0.148205	NA	0.203416	0.768039	0.676205	0.07764	0.172899	0.872679	-0.178721	0.872428	-0.65151	0.115293	-0.35162	0.704151	-0.824409	0.0343226	-0.472789	0.340021
p:norB	NWMN_1346	-0.502103	0.993379	0.317953	0.744248	-0.0659657	0.930751	-1.57594	5.42188e-05	-0.820056	0.223469	-0.436137	0.640759	1.07384	0.0122342	0.383919	0.691095	1.8939	8.69065e-07	1.50998	0.00028989
p:norC	NWMN_0048	-0.0249626	0.993379	0.429696	0.661161	0.893749	0.162655	1.45462	0.000322461	-0.454659	0.614259	-0.918711	0.185541	-1.47958	0.00048824	-0.464052	0.644163	-1.02493	0.0154871	-0.560873	0.309202
p:nos	NWMN_1852	-0.0783173	0.993379	-0.162711	NA	-0.578432	0.0454608	-1.10638	4.18969e-08	0.0843934	0.88393	0.500115	0.107096	1.02806	9.51471e-07	0.415722	0.380798	0.943667	6.52169e-06	0.527945	0.0468482
p:nreA	NWMN_2293	0.289443	0.993379	-0.00582145	NA	0.280182	0.494178	0.691352	0.00525224	0.295265	0.579009	0.00926124	0.992607	-0.401909	0.152201	-0.286003	0.637515	-0.697173	0.00574123	-0.41117	0.201858
p:nreB	NWMN_2292	-0.0556541	0.993379	0.0252247	0.985638	0.277178	0.486231	0.598791	0.0140933	-0.0808788	0.914193	-0.332832	0.506465	-0.654445	0.0101284	-0.251953	0.662299	-0.573566	0.021118	-0.321613	0.317485
p:nreC	NWMN_2291	0.0475305	0.993379	-0.202451	NA	0.163086	0.696881	0.462713	0.053621	0.249981	0.618543	-0.115555	0.868254	-0.415182	0.112415	-0.365536	0.493043	-0.665163	0.00513062	-0.299627	0.337664
p:nuc	NWMN_0760	-0.540209	0.565135	-0.119477	NA	-0.0485318	0.930298	-1.10139	0.00021276	-0.420732	0.480862	-0.491677	0.378066	0.561181	0.110092	-0.0709449	0.944592	0.981913	0.00132074	1.05286	0.00120377
p:nupG	NWMN_0614	-0.0656261	0.993379	-0.0541237	0.908327	-0.188847	0.412836	-0.921744	2.33051e-11	-0.0115024	0.973381	0.123221	0.716754	0.856117	2.07055e-09	0.134723	0.698875	0.86762	7.87731e-10	0.732897	1.02534e-06
p:oatA	NWMN_2467	-0.0880333	0.993379	-0.0807878	0.951199	-0.532867	0.325794	-0.793288	0.023202	-0.00724554	0.992147	0.444834	0.545187	0.705254	0.0648173	0.452079	0.569853	0.7125	0.046682	0.260421	0.616406
p:ohr	NWMN_0771	-0.571602	0.990806	-0.153684	NA	0.3913	0.597722	0.688381	0.126888	-0.417918	0.65966	-0.962902	0.170259	-1.25998	0.00441471	-0.544984	0.587783	-0.842065	0.0581053	-0.297081	0.648429
p:opp3A	NWMN_0860	-0.120596	0.993379	0.320195	0.715899	0.457693	0.431057	0.718892	0.0511765	-0.440791	0.576585	-0.578289	0.403553	-0.839488	0.0285517	-0.137498	0.906084	-0.398697	0.328984	-0.261199	0.630445
p:opuD1	NWMN_1261	0.108085	0.993379	0.359659	0.702555	-0.314823	0.651045	-0.762946	0.0628343	-0.251574	0.794651	0.422908	0.640943	0.871031	0.0427651	0.674482	0.436775	1.1226	0.0048402	0.448123	0.415914
p:opuD2	NWMN_2089	0.110255	0.993379	-0.151335	0.897613	0.454853	0.436118	0.929452	0.0099688	0.261591	0.757343	-0.344598	0.686814	-0.819196	0.0340944	-0.606189	0.451003	-1.08079	0.00258126	-0.474598	0.31838
p:pbuG	NWMN_2155	-0.165961	0.993379	0.0687924	0.940768	-0.28772	0.513192	-0.796131	0.00330257	-0.234754	0.693693	0.121759	0.878956	0.63017	0.0318735	0.356513	0.567058	0.864923	0.00140164	0.508411	0.141507
p:pdxS	NWMN_0481	0.0121536	0.993379	0.606387	0.532877	0.212907	0.773207	-0.602222	0.161545	-0.594233	0.444631	-0.200754	0.867839	0.614376	0.181444	0.393479	0.673697	1.20861	0.00231562	0.815129	0.0933382
p:pdxT	NWMN_0482	0.0181877	0.993379	0.511954	0.599736	0.19256	0.806403	-0.579807	0.213584	-0.493766	0.580997	-0.174372	0.900342	0.597995	0.230166	0.319394	0.777056	1.09176	0.0112396	0.772367	0.147082
p:pepF	NWMN_0870	-0.119457	0.993379	0.00987348	0.98627	-0.63544	0.172614	-1.04557	0.000433217	-0.12933	0.88392	0.515983	0.370586	0.926112	0.00329856	0.645313	0.36411	1.05544	0.000421076	0.410129	0.315533
p:pepQ2	NWMN_1434	-0.244681	0.993379	-0.177039	0.719906	-0.223577	0.513192	-0.631303	0.0023843	-0.067642	0.914193	-0.0211045	0.981591	0.386622	0.104772	0.0465375	0.947459	0.454264	0.0377376	0.407726	0.122073
p:pgcA	NWMN_2388	-0.255333	0.993379	-0.0714171	NA	-0.441572	0.357514	-0.64628	0.0410116	-0.183916	0.815106	0.186239	0.81787	0.390947	0.289691	0.370155	0.606695	0.574863	0.0789762	0.204708	0.681944
p:pgpB	NWMN_1329	0.269695	0.993379	0.196579	NA	0.238433	0.581726	0.544665	0.0302637	0.0731162	0.916722	0.0312617	0.973682	-0.27497	0.340651	-0.0418545	0.967859	-0.348087	0.198014	-0.306232	0.361837
p:pheA	NWMN_1853	-0.0781299	0.993379	-0.0496265	NA	-0.426308	0.150802	-1.0468	2.08308e-07	-0.0285034	0.959117	0.348178	0.359912	0.96867	4.23213e-06	0.376682	0.38088	0.997173	1.40877e-06	0.620492	0.0137064
p:phnE1	NWMN_0084	-0.357385	NA	0.389082	NA	-0.514346	NA	-2.28645	0.0590107	-0.746467	NA	0.156961	0.960421	1.92906	0.153293	0.903428	0.617758	2.67553	0.0252528	1.7721	0.267534
p:plc	NWMN_0041	0.477158	0.755998	-0.205428	NA	-0.107935	0.852823	0.950551	0.00146269	0.682586	0.177298	0.585093	0.316404	-0.473394	0.164957	-0.0974927	0.925188	-1.15598	0.000118087	-1.05849	0.00119309
p:pmtA	NWMN_1869	1.22009	4.82365e-05	-0.125994	NA	0.0560898	0.923429	0.436094	0.193614	1.34608	5.54378e-06	1.164	0.000316594	0.783995	0.0104144	-0.182084	0.841789	-0.562088	0.0910469	-0.380005	0.371586
p:pmtB	NWMN_1868	0.964935	NA	-1.25352	NA	-0.543149	NA	-0.293844	0.741069	2.21845	0.0117809	1.50808	0.158107	1.25878	0.0930612	-0.710369	0.708194	-0.959674	0.275265	-0.249305	0.852999
p:pmtC	NWMN_1867	0.959354	0.00828081	-0.166343	NA	-0.0135791	0.984306	0.351569	0.306303	1.1257	0.000690284	0.972933	0.00831255	0.607785	0.0656891	-0.152764	0.87236	-0.517912	0.121712	-0.365148	0.390362
p:pmtR	NWMN_1870	0.977411	0.000353942	-0.488324	NA	-0.233574	0.645391	0.292922	0.352426	1.46574	1.40684e-08	1.21099	1.22424e-05	0.684489	0.0127533	-0.25475	0.737241	-0.781246	0.00933518	-0.526496	0.154468
p:pnbA	NWMN_2350	0.0529914	0.993379	0.154693	0.841695	0.529472	0.211944	1.40556	4.81484e-08	-0.101701	0.906277	-0.476481	0.370586	-1.35257	4.13376e-07	-0.37478	0.566979	-1.25087	2.01994e-06	-0.876092	0.00320671
p:pncA	NWMN_1856	-0.0486319	0.993379	0.018363	0.985638	-0.381013	0.329921	-0.724282	0.00330977	-0.0669949	0.927467	0.332381	0.519677	0.67565	0.00966449	0.399376	0.46682	0.742645	0.0027325	0.343269	0.3016
p:potD	NWMN_0968	-0.217218	0.993379	0.22301	0.855192	0.647555	0.332067	1.4578	0.000354936	-0.440228	0.634632	-0.864772	0.257731	-1.67502	7.02572e-05	-0.424544	0.671985	-1.23479	0.00324105	-0.810245	0.117867
p:ppaC	NWMN_1857	-0.103266	0.993379	-0.1093	0.753911	-0.257236	0.253718	-0.427045	0.00375281	0.00603432	0.988179	0.15397	0.647551	0.323779	0.0455253	0.147936	0.671985	0.317745	0.0397663	0.169809	0.41249
p:prmC	NWMN_2021	0.048948	0.993379	0.0798703	0.924173	-0.0573759	0.896732	-0.588142	0.0294639	-0.0309222	0.961275	0.106324	0.891334	0.63709	0.0237722	0.137246	0.847785	0.668012	0.013676	0.530766	0.114696
p:proP	NWMN_0536	0.283649	0.993379	-0.255839	0.792776	0.0998097	0.888497	0.933519	0.0209038	0.539488	0.516452	0.183839	0.878956	-0.64987	0.153002	-0.355649	0.720879	-1.18936	0.00287612	-0.833709	0.0844945
p:prsS	NWMN_0172	-0.459156	0.993379	-0.125673	NA	-0.760213	0.203604	-0.903714	0.0284447	-0.333483	0.703948	0.301057	0.769988	0.444558	0.373667	0.63454	0.470782	0.778041	0.070418	0.143501	0.851279
p:pstA	NWMN_1298	1.75581	NA	1.21047	NA	1.9688	NA	3.10142	0.0133194	0.545338	NA	-0.21299	0.955799	-1.34561	0.200098	-0.758328	0.801786	-1.89095	0.0771115	-1.13262	0.370677
p:psuG	NWMN_0254	-0.891644	NA	0.242617	NA	0.0867922	NA	1.31131	0.0271006	-1.13426	0.36009	-0.978436	0.484406	-2.20296	0.000885139	0.155824	0.942926	-1.06869	0.0800493	-1.22452	0.0964438
p:ptaA	NWMN_1619	-0.0271544	0.993379	0.236541	NA	-0.238071	0.5662	-0.575498	0.0253651	-0.263695	0.592867	0.210917	0.715795	0.548344	0.0467714	0.474612	0.380798	0.812038	0.00115095	0.337427	0.330405
p:ptpA	NWMN_1819	0.0786138	0.993379	-0.245787	0.702555	0.234207	0.606513	0.684093	0.00824863	0.324401	0.571281	-0.155593	0.820286	-0.605479	0.0285705	-0.479994	0.40311	-0.92988	0.000220722	-0.449886	0.167248
p:pxpA	NWMN_1506	-0.0644261	0.993379	0.687753	NA	0.471252	0.666661	1.5527	0.00980765	-0.752179	0.575196	-0.535678	0.716754	-1.61713	0.0101284	0.216501	0.909698	-0.86495	0.171403	-1.08145	0.147082
p:queD	NWMN_0680	-0.125079	0.993379	0.20932	NA	0.207405	0.710412	0.699261	0.025534	-0.334399	0.614259	-0.332484	0.64309	-0.82434	0.0108816	0.00191534	0.998466	-0.489941	0.138573	-0.491856	0.220667
p:queE	NWMN_0679	0.0279934	0.993379	0.335847	0.620537	0.534247	0.221087	0.964616	0.000523894	-0.307854	0.618498	-0.506254	0.359912	-0.936623	0.00131054	-0.1984	0.802177	-0.628769	0.0315314	-0.430369	0.245498
p:rarD	NWMN_2593	-0.287444	0.993379	-0.266232	NA	-0.353559	0.39741	-0.801474	0.00352198	-0.0212125	0.973381	0.066115	0.947688	0.51403	0.104101	0.0873275	0.916334	0.535242	0.0710213	0.447915	0.224725
p:recD2	NWMN_1520	0.113795	0.993379	0.18621	0.62874	0.06176	0.84887	-0.254797	0.19754	-0.0724146	0.882079	0.0520353	0.932307	0.368592	0.0648004	0.12445	0.79645	0.441007	0.0170331	0.316557	0.175985
p:rex	NWMN_1953	-0.134662	0.993379	0.00644416	0.98627	-0.447717	0.158298	-0.728869	0.000468859	-0.141107	0.774808	0.313055	0.444924	0.594207	0.00809059	0.454161	0.36411	0.735313	0.000470391	0.281152	0.335296
p:ribU	NWMN_1393	0.0117617	0.993379	0.232089	0.744248	0.170376	0.756286	0.816796	0.00446691	-0.220327	0.750042	-0.158614	0.84672	-0.805034	0.00765118	0.0617126	0.953025	-0.584707	0.0513332	-0.64642	0.0652658
p:ricA	NWMN_1202	-0.468153	0.221001	0.125519	0.791058	-0.301583	0.345549	-0.551183	0.00915822	-0.593673	0.024746	-0.16657	0.74492	0.0830292	0.782288	0.427103	0.36411	0.676702	0.00118842	0.249599	0.401225
p:rinA	NWMN_1795	0.22897	0.993379	0.502946	NA	0.440885	0.593771	0.967055	0.0418727	-0.273975	0.816717	-0.211914	0.878903	-0.738084	0.153218	0.062061	0.974911	-0.464109	0.377894	-0.52617	0.406561
p:rlmN	NWMN_1128	-0.267061	0.435371	0.0309446	0.954401	-0.113147	0.644582	-0.443868	0.00210343	-0.298005	0.177298	-0.153914	0.625764	0.176807	0.316398	0.144091	0.657812	0.474812	0.00110854	0.330721	0.0672128
p:rlmQ	NWMN_0947	0.288753	0.993379	0.0962341	NA	0.240223	0.53555	-0.255542	0.360413	0.192518	0.707357	0.0485292	0.955799	0.544294	0.0387196	-0.143989	0.8287	0.351776	0.197267	0.495765	0.106281
p:rnd2	NWMN_2162	0.111276	0.993379	0.206169	0.547186	0.316893	0.150037	-0.045453	0.814194	-0.0948931	0.783758	-0.205617	0.468902	0.156729	0.386495	-0.110724	0.77381	0.251622	0.114385	0.362346	0.0372217
p:rnr	NWMN_0749	-0.0783021	0.993379	0.252323	0.626455	0.338482	0.337429	0.654738	0.00316688	-0.330626	0.461565	-0.416784	0.34001	-0.73304	0.00140025	-0.0861583	0.906084	-0.402415	0.0890656	-0.316256	0.284103
p:rocA	NWMN_2454	0.302504	0.993379	0.235513	0.744248	0.725489	0.101695	1.40154	4.11687e-07	0.066991	0.935775	-0.422984	0.478393	-1.09904	0.000223816	-0.489975	0.459673	-1.16603	4.30888e-05	-0.676051	0.0551395
p:rocF	NWMN_2065	0.364439	0.993379	0.0523605	0.974382	0.431367	0.353783	0.716044	0.0150976	0.312078	0.620244	-0.0669288	0.951909	-0.351605	0.309936	-0.379007	0.584749	-0.663683	0.027639	-0.284676	0.497127
p:rodZ	NWMN_1191	0.402036	0.565135	0.328166	NA	0.357444	0.307957	0.472001	0.0412883	0.0738705	0.911773	0.0445929	0.959244	-0.0699644	0.824932	-0.0292776	0.974911	-0.143835	0.614308	-0.114557	0.761111
p:rpiRc	NWMN_2217	1.25526	9.90608e-08	-0.0544803	0.959173	-0.111761	0.811037	0.602798	0.0164544	1.30974	2.46887e-08	1.36702	7.4765e-09	0.652466	0.0104144	0.0572809	0.947459	-0.657278	0.0096205	-0.714559	0.0113792
p:rppH	NWMN_1684	-0.171705	NA	0.464281	NA	0.189934	NA	-0.96557	0.0657042	-0.635985	0.435099	-0.361639	0.724666	0.793866	0.173591	0.274347	0.813144	1.42985	0.0044233	1.1555	0.0587662
p:rsmI	NWMN_0452	0.0190584	0.993379	0.188686	NA	-0.447473	0.481645	-0.727333	0.110473	-0.169627	0.853396	0.466532	0.578082	0.746391	0.124841	0.636159	0.456106	0.916019	0.0397598	0.27986	0.708191
p:rumA	NWMN_1835	0.375543	0.802007	0.297175	NA	0.302461	0.484219	0.727927	0.00505596	0.078368	0.916722	0.0730817	0.934843	-0.352384	0.22578	-0.00528631	0.99501	-0.430752	0.118299	-0.425466	0.210572
p:saHPF	NWMN_0721	0.0767171	0.993379	0.249062	0.769225	0.560646	0.33181	1.03106	0.00429168	-0.172344	0.868411	-0.483929	0.530267	-0.954341	0.0124993	-0.311584	0.733191	-0.781997	0.0377241	-0.470413	0.330405
p:sarX	NWMN_0637	0.0808572	0.993379	-0.85195	NA	-0.316632	0.629331	0.0182608	0.969758	0.932807	0.0987227	0.397489	0.64309	0.0625964	0.908619	-0.535318	0.549334	-0.870211	0.0266008	-0.334893	0.545552
p:sasA	NWMN_2553	0.28278	0.993379	0.200048	0.813518	0.145873	0.811037	0.766565	0.0235247	0.0827326	0.933753	0.136907	0.902015	-0.483784	0.212728	0.0541746	0.970961	-0.566517	0.111959	-0.620692	0.134045
p:sasD	NWMN_0078	0.163142	0.993379	0.400313	0.661161	0.412733	0.53555	0.880803	0.0271077	-0.237171	0.818435	-0.249591	0.817067	-0.717661	0.105143	-0.0124203	0.994097	-0.48049	0.274541	-0.46807	0.377872
p:sasF	NWMN_2545	0.0395666	0.993379	0.199218	0.905983	0.569832	0.486231	1.58095	0.00111143	-0.159652	0.916722	-0.530266	0.64309	-1.54138	0.00239576	-0.370614	0.781954	-1.38173	0.00548841	-1.01111	0.0912158
p:sasG	NWMN_2392	-0.297294	0.993379	0.290415	0.655159	0.219383	0.655704	-0.581732	0.0418254	-0.587709	0.192347	-0.516677	0.328628	0.284438	0.41054	0.0710315	0.939659	0.872147	0.00160112	0.801115	0.00984145
p:scc	NWMN_1070	0.0753103	0.993379	-0.0775455	0.939715	-0.104678	0.847953	-1.23472	6.04386e-06	0.152856	0.839117	0.179989	0.817753	1.31003	2.79754e-06	0.0271328	0.976906	1.15718	2.87198e-05	1.13004	9.68721e-05
p:scpB.2	NWMN_1848	1.34035	NA	0.0405849	NA	-0.183605	NA	1.27149	0.036974	1.29977	NA	1.52396	0.106024	0.0688622	0.929483	0.22419	0.916736	-1.23091	0.0513332	-1.4551	0.0615062
p:secA2	NWMN_2548	0.0678025	0.993379	0.219065	0.835007	0.723971	0.211944	1.40439	0.000133755	-0.151262	0.895796	-0.656168	0.370586	-1.33659	0.000557952	-0.504906	0.569853	-1.18533	0.00168614	-0.68042	0.153283
p:sepA	NWMN_2069	0.385032	NA	-1.2435	NA	-0.260153	NA	0.26001	0.757036	1.62853	0.146602	0.645184	0.661204	0.125022	0.89101	-0.983348	0.567058	-1.50351	0.0454708	-0.520163	0.607949
p:sepF	NWMN_1099	0.154409	0.993379	0.0710826	0.862875	0.0833899	0.756286	0.430564	0.00270996	0.0833262	0.822494	0.0710189	0.870393	-0.276155	0.0883601	-0.0123073	0.978408	-0.359481	0.0150407	-0.347174	0.0436446
p:sfnaB	NWMN_2080	0.077663	0.993379	0.100267	0.937481	0.419731	0.446447	0.954572	0.00429168	-0.0226036	0.977561	-0.342068	0.655097	-0.876909	0.0127907	-0.319465	0.697809	-0.854305	0.0125171	-0.53484	0.215923
p:sle1	NWMN_0429	-0.583947	0.326396	-0.154023	0.835007	-0.116745	0.811402	-0.674979	0.0136098	-0.429924	0.409653	-0.467202	0.370538	0.0910319	0.81696	-0.0372779	0.974911	0.520956	0.0686192	0.558234	0.0906896
p:smdA	NWMN_1679	-0.0692533	0.993379	-0.261151	0.547186	-0.239862	0.431516	-0.453642	0.0199117	0.191898	0.635298	0.170608	0.706747	0.384389	0.0737425	-0.0212894	0.975854	0.192491	0.399689	0.21378	0.436212
p:spdB	NWMN_2215	0.0109175	0.993379	-0.240839	NA	-0.305938	0.62885	-1.08631	0.00784505	0.251757	0.755341	0.316855	0.710489	1.09723	0.0101472	0.0650985	0.964341	0.845471	0.0510908	0.780373	0.139163
p:sqr	NWMN_0029	0.0134274	0.993379	-0.00690628	0.990232	0.653485	0.29899	1.077	0.00737929	0.0203337	0.984858	-0.640058	0.413888	-1.06357	0.0115278	-0.660392	0.46682	-1.0839	0.00774469	-0.423511	0.452593
p:ssaA	NWMN_2199	-0.423756	0.993379	1.42608	0.209715	0.756965	0.461055	-1.15028	0.103652	-1.84984	0.0272986	-1.18072	0.34001	0.72652	0.379011	0.669115	0.654518	2.57636	5.68032e-05	1.90724	0.00997372
p:sstA	NWMN_0702	-0.812474	NA	0.83573	NA	0.466003	NA	-1.29691	0.234571	-1.6482	0.182178	-1.27848	0.392605	0.48444	0.736137	0.369727	0.853933	2.13264	0.0322535	1.76292	0.154361
p:ssuA	NWMN_0117	0.0506607	0.993379	0.198183	NA	-1.0497	NA	-1.70707	0.00154125	-0.147523	0.916722	1.10036	0.199618	1.75773	0.00168908	1.24788	0.314797	1.90526	0.000377897	0.657376	0.401225
p:ssuB	NWMN_0116	-0.395424	NA	-0.320101	NA	-1.04796	NA	-1.41188	0.0267818	-0.075323	0.961275	0.652533	0.641655	1.01646	0.160181	0.727856	0.615718	1.09178	0.107008	0.363925	0.729343
p:ssuC	NWMN_0118	0.104596	NA	0.230857	NA	-0.706133	NA	-1.41286	0.0136222	-0.126262	0.932282	0.810729	0.430428	1.51746	0.0106015	0.936991	0.415693	1.64372	0.00388066	0.706728	0.373845
p:stp1	NWMN_1129	-0.116745	0.993379	0.13902	0.759493	0.0235955	0.947834	-0.327901	0.135995	-0.255765	0.516452	-0.14034	0.775976	0.211156	0.406714	0.115425	0.837755	0.466921	0.027706	0.351496	0.189727
p:tarI'	NWMN_0185	-0.0742815	0.993379	0.418376	NA	-0.0237375	0.967383	-0.319145	0.342152	-0.492657	0.355816	-0.0505441	0.97014	0.244863	0.521301	0.442113	0.504106	0.737521	0.0143566	0.295407	0.49203
p:tarJ'	NWMN_0186	-0.130638	0.993379	0.355387	NA	-0.16755	0.752451	-0.308057	0.34433	-0.486025	0.355329	0.0369124	0.974869	0.177419	0.647028	0.522937	0.40311	0.663443	0.0250959	0.140506	0.775317
p:tarL	NWMN_0187	0.016175	0.993379	0.288957	0.367328	0.194247	0.446968	-0.198198	0.268256	-0.272782	0.338084	-0.178071	0.616993	0.214373	0.264447	0.09471	0.832624	0.487154	0.00257222	0.392444	0.0403128
p:tarL'	NWMN_0187	-0.0839489	0.993379	0.18643	0.759493	-0.113198	0.811037	-0.389007	0.164227	-0.270379	0.621761	0.0292496	0.979051	0.305058	0.327535	0.299629	0.621168	0.575438	0.0318029	0.275809	0.45542
p:tcyA	NWMN_2313	-0.250119	0.993379	-0.21859	0.787803	-0.860941	0.0847779	-1.38486	2.36815e-05	-0.0315287	0.970946	0.610822	0.359912	1.13474	0.0012569	0.642351	0.393221	1.16627	0.000525412	0.523914	0.243556
p:tcyB	NWMN_2312	-0.113256	0.993379	-0.227774	0.749941	-0.701845	0.131634	-1.20225	2.89155e-05	0.114517	0.897943	0.588589	0.281687	1.08899	0.000360634	0.474072	0.472054	0.974477	0.00104538	0.500405	0.196859
p:tcyC	NWMN_2311	-0.0779758	0.993379	-0.0794059	0.939715	-0.759964	0.0677851	-1.16925	2.76216e-05	0.00143011	0.998336	0.681989	0.149951	1.09128	0.000212552	0.680558	0.314797	1.08985	0.00011978	0.409288	0.291398
p:tcyP	NWMN_0374	-0.124098	0.993379	-0.296331	0.739106	-0.74145	0.194849	-1.04316	0.00469031	0.172233	0.865946	0.617352	0.378066	0.919058	0.0197357	0.445119	0.613695	0.746825	0.0550123	0.301706	0.589921
p:thiV	NWMN_0945	-0.0680326	0.993379	0.0762643	NA	0.153052	0.742934	-0.548985	0.0720045	-0.144297	0.825985	-0.221084	0.716754	0.480952	0.1508	-0.0767873	0.92645	0.625249	0.0406725	0.702037	0.0455162
p:thiW	NWMN_0944	-0.329329	0.670145	0.0383068	NA	-0.114383	0.756286	-0.777304	0.000281838	-0.367636	0.299397	-0.214946	0.64309	0.447975	0.0721463	0.15269	0.775088	0.815611	0.000155615	0.662921	0.00811398
p:thiX	NWMN_0943	-0.134159	0.993379	-0.292869	NA	-0.0270277	NA	-1.07669	0.00685872	0.15871	0.863815	-0.107132	0.928018	0.942531	0.0273167	-0.265841	0.771753	0.783821	0.068374	1.04966	0.0243095
p:traP	NWMN_1726	0.170009	0.993379	-0.135728	0.749941	0.124169	0.693579	0.375873	0.0358843	0.305737	0.349557	0.0458397	0.944391	-0.205864	0.326326	-0.259898	0.527554	-0.511602	0.00394735	-0.251704	0.279268
p:trmK	NWMN_1463	0.3246	0.993379	0.174039	NA	0.267389	0.669593	0.820158	0.0218912	0.150561	0.88392	0.057211	0.972651	-0.495558	0.221657	-0.0933502	0.939596	-0.646119	0.082823	-0.552769	0.228537
p:truncated lytA	NWMN_1879	-0.066839	0.993379	0.300458	0.621614	0.107368	0.825022	-0.406409	0.164596	-0.367297	0.483799	-0.174207	0.805017	0.339569	0.294636	0.19309	0.781954	0.706867	0.00998104	0.513776	0.131299
p:tsaI1	NWMN_0560	0.700339	NA	-1.10738	NA	0.377196	NA	1.0141	0.23716	1.80772	NA	0.323144	0.896845	-0.313756	0.759457	-1.48458	0.479695	-2.12148	0.0260733	-0.6369	0.583112
p:uspA1	NWMN_1604	-0.170838	0.993379	0.417088	0.716449	0.780477	0.289293	1.1786	0.0131352	-0.587926	0.575196	-0.951314	0.262598	-1.34944	0.0061497	-0.363389	0.775088	-0.76151	0.13292	-0.398122	0.565462
p:vraH2	NWMN_2604	0.76885	NA	1.28851	NA	0.3459	NA	-2.40002	0.194414	-0.519661	NA	0.42295	NA	3.16887	0.0804561	0.942611	0.730737	3.68853	0.0247927	2.74592	0.210879
p:vraX	NWMN_0542	0.384406	0.993379	0.279783	NA	0.433062	0.666661	2.73359	1.16473e-07	0.104623	0.948247	-0.0486561	0.981591	-2.34918	1.36011e-05	-0.153279	0.933412	-2.4538	2.9348e-06	-2.30052	2.8113e-05
p:vwb	NWMN_0757	-0.156227	0.993379	0.765166	0.599736	1.67647	0.0609515	-0.226168	0.790798	-0.921393	0.468459	-1.8327	0.0283654	0.0699408	0.942146	-0.911307	0.515504	0.991334	0.161879	1.90264	0.00763098
p:whiA	NWMN_0735	0.195667	0.993379	0.257032	0.76257	0.638239	0.236993	1.51522	5.33381e-06	-0.0613651	0.951761	-0.442572	0.565368	-1.31955	0.000194182	-0.381207	0.651685	-1.25819	0.000231873	-0.876982	0.0294234
p:xpaC	NWMN_1316	0.401762	0.718627	0.173184	0.769225	0.144123	0.759953	0.604754	0.017709	0.228579	0.680704	0.257639	0.651046	-0.202992	0.526205	0.0290603	0.975854	-0.43157	0.109462	-0.460631	0.147082
p:xpt	NWMN_0378	-0.37463	0.993379	-0.119177	0.931224	-0.726098	0.2217	-1.68437	8.33228e-06	-0.255453	0.791393	0.351468	0.710599	1.30974	0.00131979	0.606921	0.49274	1.56519	4.45611e-05	0.95827	0.0403128
p:yabJ	NWMN_0460	0.100993	0.993379	-0.173603	0.857038	0.50438	0.337429	0.917792	0.00560637	0.274596	0.720432	-0.403386	0.579127	-0.816799	0.0208171	-0.677982	0.380798	-1.09139	0.000870083	-0.413413	0.3496
p:yajC	NWMN_1540	0.0863187	0.993379	-0.147666	0.777061	-0.147063	0.718799	-0.542814	0.02532	0.233984	0.622611	0.233381	0.65054	0.629133	0.0115229	-0.000602988	0.999762	0.395148	0.128618	0.395751	0.210233
p:ybeY	NWMN_1473	-0.107394	0.993379	0.131041	0.769169	0.214916	0.484219	0.580455	0.00148417	-0.238435	0.54834	-0.32231	0.370538	-0.687849	0.00024501	-0.0838752	0.886362	-0.449414	0.0178024	-0.365539	0.115435
p:ydbM	NWMN_2186	-0.594785	0.384012	-0.42675	0.532877	-0.381616	0.406611	-0.748081	0.00934996	-0.168036	0.819685	-0.213169	0.773062	0.153296	0.69731	-0.0451338	0.973224	0.321331	0.329258	0.366465	0.339372
p:ywpF	NWMN_2002	-0.0431703	NA	-1.06373	NA	-0.476352	NA	0.00106317	0.998783	1.02056	0.167649	0.433182	0.659433	-0.0442335	0.942146	-0.587382	0.606164	-1.0648	0.0282694	-0.477415	0.45542
pabA	NWMN_0682	-0.3403	0.993379	0.240643	0.720976	-0.490621	0.28554	-1.35435	9.34568e-06	-0.580944	0.229199	0.150321	0.868254	1.01405	0.0022188	0.731265	0.314797	1.59499	1.10961e-07	0.86373	0.0210414
pabB	NWMN_0683	-0.268294	0.993379	-0.0113414	0.985638	-0.359526	0.308458	-1.01669	3.26695e-06	-0.256953	0.588197	0.091232	0.903223	0.748397	0.00161181	0.348185	0.493043	1.00535	5.15352e-06	0.657165	0.011581
pabC	NWMN_0684	-0.118357	0.993379	-0.0593167	0.958507	-0.215156	0.658012	-0.788089	0.0043821	-0.0590401	0.935775	0.0967988	0.916902	0.669732	0.0241751	0.155839	0.844177	0.728772	0.00999742	0.572933	0.093579
panE	NWMN_2497	0.176183	0.993379	0.490969	NA	0.0855889	0.869888	-0.304667	0.368956	-0.314785	0.579532	0.0905944	0.92717	0.48085	0.154964	0.40538	0.527554	0.795635	0.00766176	0.390255	0.336795
parE	NWMN_1267	0.0427066	0.993379	0.28444	0.363386	0.0836502	0.768039	-0.0504112	0.806571	-0.241733	0.386002	-0.0409436	0.94282	0.0931178	0.663977	0.20079	0.569853	0.334851	0.0419647	0.134061	0.577431
pbuX	NWMN_0379	-0.279875	0.993379	0.0102081	0.98627	-0.589255	0.247573	-1.40639	9.42026e-06	-0.290083	0.700025	0.309379	0.696394	1.12651	0.000959617	0.599463	0.405554	1.4166	8.89707e-06	0.817133	0.035344
pckA	NWMN_1681	0.144177	0.993379	0.388237	0.720976	0.905224	0.195042	1.7309	6.77309e-05	-0.24406	0.838545	-0.761047	0.378066	-1.58672	0.000557952	-0.516987	0.637515	-1.34266	0.00288633	-0.825677	0.1431
pcrA	NWMN_1843	-0.200736	0.993379	0.136708	0.795137	-0.378658	0.277293	-0.418323	0.0812416	-0.337444	0.431466	0.177922	0.757172	0.217587	0.454013	0.515366	0.314797	0.555031	0.0180179	0.039665	0.93133
pdhC	NWMN_0961	0.198042	0.674336	0.385783	0.0171715	0.399484	0.0131908	0.403975	0.000523894	-0.187741	0.422841	-0.201442	0.37608	-0.205933	0.130085	-0.0137006	0.975854	-0.0181916	0.91888	-0.00449098	0.988286
pdhD	NWMN_0962	0.285556	0.335616	0.433943	0.0171715	0.385249	0.0412556	0.632889	3.47554e-07	-0.148388	0.599095	-0.0996933	0.772961	-0.347333	0.0124993	0.0486945	0.909344	-0.198946	0.166795	-0.24764	0.133239
pdp	NWMN_2040	-0.00363092	0.995261	0.297757	0.599736	0.654792	0.061731	0.849584	0.000322461	-0.301388	0.575196	-0.658423	0.056929	-0.853215	0.00055796	-0.357035	0.52768	-0.551827	0.0272913	-0.194792	0.58989
pepF	NWMN_1295	-0.190914	0.993379	-0.329472	0.547186	-0.650505	0.0537968	-0.889753	0.000134483	0.138558	0.819177	0.459591	0.294981	0.69884	0.00551464	0.321033	0.566979	0.560282	0.0252092	0.239249	0.500822
pfk	NWMN_1593	-0.410584	0.945307	-0.11404	0.908327	-0.6819	0.132212	-0.621392	0.0383511	-0.296543	0.643881	0.271317	0.701926	0.210809	0.586778	0.56786	0.380798	0.507352	0.106448	-0.060508	0.916592
pflB	NWMN_0162	-0.308254	0.993379	0.408416	0.621614	0.767058	0.150802	0.372006	0.34554	-0.71667	0.224063	-1.07531	0.0204606	-0.68026	0.0832116	-0.358642	0.666364	0.0364102	0.945503	0.395052	0.411851
pgk	NWMN_0742	-0.477288	0.993379	0.0650483	0.981852	-0.716259	0.344468	-1.44022	0.0023843	-0.542336	0.59828	0.238971	0.868893	0.962933	0.0721463	0.781307	0.46682	1.50527	0.00152422	0.723961	0.247076
pgm	NWMN_0744	-0.440535	0.993379	0.193597	0.905983	-0.692456	0.373165	-1.10533	0.0247263	-0.634133	0.53915	0.25192	0.859889	0.664794	0.244498	0.886053	0.40311	1.29893	0.00804037	0.412874	0.561804
phdB	NWMN_0960	0.228818	0.899035	0.353575	0.235558	0.508165	0.0198151	0.390137	0.0142432	-0.124757	0.737089	-0.279347	0.359912	-0.161319	0.407367	-0.15459	0.679911	-0.0365622	0.870492	0.118028	0.617764
pheS	NWMN_1049	-0.0817978	0.993379	0.396678	0.536134	-0.0513492	0.921462	-0.571627	0.0572446	-0.478476	0.336422	-0.0304487	0.981591	0.489829	0.140119	0.448027	0.46682	0.968305	0.000646044	0.520278	0.159842
phoH	NWMN_1474	-0.0778549	0.993379	0.0851156	0.847418	0.167719	0.533274	0.548058	0.000361385	-0.16297	0.635201	-0.245574	0.430428	-0.625912	7.67359e-05	-0.0826036	0.862118	-0.462942	0.00358209	-0.380338	0.0425604
phoR	NWMN_1585	0.0479164	0.993379	0.0481748	0.976212	0.36309	0.45233	0.840855	0.00416917	-0.000258384	0.999163	-0.315174	0.64349	-0.792939	0.0104144	-0.314916	0.657812	-0.79268	0.008135	-0.477765	0.210503
phoU	NWMN_1296	0.790991	NA	-0.556846	NA	0.375761	NA	1.66859	0.00676372	1.34784	NA	0.415229	0.803504	-0.877597	0.164957	-0.932607	0.604484	-2.22543	0.00127053	-1.29283	0.0826146
plsC	NWMN_1620	-0.279404	0.993379	0.133398	NA	-0.604404	0.295407	-1.07618	0.00656662	-0.412802	0.586002	0.325	0.716754	0.796776	0.0737425	0.737803	0.380798	1.20958	0.00217773	0.471776	0.404427
potA	NWMN_0965	-0.0468847	0.993379	0.500456	NA	0.598814	0.307264	0.838224	0.0285776	-0.547341	0.45058	-0.645699	0.368104	-0.885108	0.0273167	-0.0983579	0.933412	-0.337767	0.438462	-0.23941	0.681097
poxB	NWMN_2438	0.0309815	0.993379	0.0817427	0.913884	0.0840252	0.841383	0.798016	0.00017848	-0.0507612	0.935775	-0.0530437	0.951806	-0.767035	0.000618528	-0.00228254	0.997052	-0.716273	0.00098832	-0.713991	0.00243203
prfA	NWMN_2022	-0.271541	0.993379	0.0669363	0.937481	-0.22405	0.594609	-0.660309	0.0102049	-0.338477	0.483799	-0.047491	0.960421	0.388768	0.192814	0.290986	0.615561	0.727245	0.0049433	0.436259	0.196859
prfB	NWMN_0723	-0.1003	0.993379	0.0322124	NA	-0.160494	0.706523	-0.611861	0.0150061	-0.132512	0.825985	0.0601939	0.946602	0.511561	0.0648173	0.192706	0.748961	0.644073	0.0112259	0.451367	0.155598
prfC	NWMN_0890	-0.0422668	0.993379	0.209182	0.686461	-0.373713	0.277293	-0.552345	0.0159265	-0.251449	0.580997	0.331446	0.444924	0.510078	0.0378582	0.582895	0.314797	0.761527	0.00063139	0.178632	0.608832
priA	NWMN_1122	-0.0977055	0.993379	0.167953	0.702555	0.0838132	0.804529	-0.362236	0.0621321	-0.265659	0.461565	-0.181519	0.661204	0.264531	0.228773	0.0841398	0.88123	0.530189	0.0049433	0.446049	0.0451363
prmA	NWMN_1481	0.00796313	0.993379	0.256764	0.599736	0.230824	0.51378	0.618408	0.00329584	-0.248801	0.579009	-0.22286	0.647551	-0.610445	0.00543798	0.0259405	0.974911	-0.361644	0.1088	-0.387585	0.147507
proS	NWMN_1173	-0.20615	0.993379	0.221033	0.628123	-0.133927	0.710412	-0.474313	0.0249256	-0.427183	0.191534	-0.0722227	0.91603	0.268162	0.280858	0.35496	0.423525	0.695346	0.000660751	0.340385	0.211243
prs	NWMN_0463	-0.312664	0.64709	0.218212	0.599736	-0.0783881	0.811037	-0.139745	0.502909	-0.530876	0.0213512	-0.234276	0.539831	-0.172919	0.445065	0.2966	0.451003	0.357957	0.0555797	0.0613564	0.851283
prsA	NWMN_1733	0.272841	0.993379	0.158329	0.804336	-0.150433	0.756286	0.711121	0.00526367	0.114512	0.876065	0.423274	0.390751	-0.43828	0.130219	0.308762	0.617758	-0.552792	0.0369214	-0.861554	0.00170081
pryR	NWMN_1109	-0.657464	0.565135	-0.610649	0.467647	-0.760342	0.172614	-2.22171	5.24413e-08	-0.0468155	0.961275	0.102877	0.941467	1.56425	0.000557952	0.149693	0.904119	1.61106	0.000218622	1.46137	0.00263252
psma1	NWMN_2619	9.53889	1.58128e-24	1.68004	0.532877	2.64555	0.104043	12.0112	3.20833e-39	7.85886	1.87972e-19	6.89334	1.45423e-15	-2.47227	0.010646	-0.965513	0.690918	-10.3311	2.27644e-34	-9.36561	2.57958e-29
psma2	NWMN_2618	9.91046	4.46257e-26	2.25825	0.306817	2.88299	0.0662125	12.3677	6.34514e-41	7.65221	1.80957e-18	7.02747	1.07972e-15	-2.4572	0.0130038	-0.624742	0.8287	-10.1094	6.13118e-33	-9.48467	2.57958e-29
psma3	NWMN_2617	10.3183	2.38028e-22	2.42387	0.363386	2.80012	0.148108	12.6422	8.61214e-34	7.89438	7.91974e-22	7.51813	3.0815e-20	-2.32397	0.00789354	-0.376246	0.906746	-10.2184	2.41758e-37	-9.8421	3.39876e-35
psma4	NWMN_2616	11.4381	6.31728e-16	2.66662	0.532877	4.76746	0.0378193	13.7953	1.55776e-23	8.77148	7.28327e-24	6.67063	8.18419e-22	-2.35719	0.000738752	-2.10085	0.380798	-11.1287	3.24886e-39	-9.02783	3.79121e-41
psmb1	NWMN_1084	11.0079	4.66355e-27	4.04959	0.00840619	2.01223	0.284022	11.9208	3.18009e-32	6.9583	2.06833e-13	8.99566	3.99692e-21	-0.912907	0.480425	2.03736	0.393221	-7.87121	8.76602e-18	-9.90857	4.91931e-26
psmb2	NWMN_2620	12.1173	1.88589e-18	4.93726	0.0230989	3.21297	0.19693	12.9838	1.5938e-21	7.18	5.1935e-16	8.9043	3.99692e-21	-0.866519	0.469944	1.7243	0.471101	-8.04652	1.21108e-20	-9.77082	4.91931e-26
pstB	NWMN_1297	0.337922	NA	0.352832	NA	0.440191	NA	2.07233	0.00103158	-0.0149096	NA	-0.102269	0.972651	-1.73441	0.0057371	-0.0873593	0.974911	-1.7195	0.00632271	-1.63214	0.0252304
pstS	NWMN_1300	1.51502	NA	1.72422	NA	0.344825	NA	3.36465	0.0265531	-0.209197	NA	1.1702	0.775181	-1.84963	0.142463	1.3794	0.730737	-1.64043	0.175251	-3.01983	0.0988552
pta	NWMN_0551	-0.244444	0.993379	0.00356936	0.990232	-0.456548	0.142642	-0.641935	0.00152194	-0.248013	0.57868	0.212104	0.65054	0.397491	0.0867134	0.460118	0.314797	0.645504	0.00156549	0.185387	0.541591
ptsG	NWMN_2437	-0.0908031	0.993379	-0.199934	0.92586	-0.289398	0.800148	-2.04733	0.000578161	0.109131	0.949224	0.198595	0.92717	1.95653	0.0017444	0.0894645	0.974911	1.84739	0.00237982	1.75793	0.00935772
purB	NWMN_1846	-0.183247	0.993379	0.0833907	0.895487	-0.276673	0.388405	-0.381815	0.0748079	-0.266638	0.511145	0.0934258	0.877232	0.198568	0.445065	0.360064	0.405554	0.465206	0.0285121	0.105142	0.76775
purC	NWMN_0935	-0.493289	0.993379	-0.00204713	NA	-0.700888	0.268871	-1.00891	0.0209153	-0.491242	0.571281	0.207599	0.868254	0.515625	0.324545	0.698841	0.44527	1.00687	0.0235499	0.308027	0.659576
purK	NWMN_0934	-0.500185	0.85847	0.393461	NA	-0.258961	0.666661	-0.766093	0.0357326	-0.893647	0.0618611	-0.241224	0.792615	0.265908	0.57438	0.652422	0.380798	1.15955	0.000973168	0.507133	0.295013
purR	NWMN_0459	0.112839	0.993379	-0.127294	0.896332	0.208106	0.700403	0.658928	0.0310161	0.240133	0.734075	-0.095267	0.932255	-0.546089	0.107519	-0.3354	0.644163	-0.786222	0.00973938	-0.450822	0.249747
putA	NWMN_1658	0.307605	0.993379	0.225764	0.769169	0.61423	0.203604	0.934912	0.00274328	0.0818405	0.929004	-0.306625	0.67579	-0.627308	0.0742879	-0.388466	0.606695	-0.709148	0.0285121	-0.320683	0.472169
pycA	NWMN_0979	-0.333953	0.643561	0.0316285	0.976212	0.104568	0.764034	-0.723753	6.99491e-05	-0.365581	0.258611	-0.438521	0.152044	0.3898	0.0645608	-0.0729399	0.904421	0.755381	3.47555e-05	0.828321	9.40761e-06
pykA	NWMN_1592	-0.316558	0.993379	-0.00669983	0.988865	-0.61654	0.133281	-0.645687	0.0173411	-0.309858	0.586002	0.299982	0.625764	0.329129	0.305909	0.60984	0.314797	0.638987	0.0199644	0.0291472	0.962009
pyrB	NWMN_1111	-0.270901	0.993379	-0.541481	NA	-0.166133	0.843181	-1.36421	0.0102049	0.270579	0.819035	-0.104769	0.951909	1.09331	0.0648173	-0.375348	0.74882	0.822734	0.165871	1.19808	0.0652658
pyrD	NWMN_2488	-0.392264	0.993379	-0.283622	NA	-0.753633	0.158298	-1.36546	0.000116495	-0.108642	0.916722	0.361369	0.65054	0.973196	0.012203	0.470011	0.56877	1.08184	0.00356166	0.611827	0.21018
pyrG	NWMN_2031	0.175157	0.993379	0.284288	0.702555	0.498811	0.292122	0.671364	0.0310794	-0.109132	0.907632	-0.323654	0.64309	-0.496207	0.152746	-0.214523	0.800996	-0.387075	0.256259	-0.172553	0.72802
pyrH	NWMN_1168	0.0431918	0.993379	0.34127	0.601285	-0.242731	0.629331	-0.721236	0.014069	-0.298078	0.622611	0.285923	0.659689	0.764428	0.0124672	0.584	0.380798	1.06251	0.000173105	0.478505	0.208904
pyrP	NWMN_1110	-0.404418	0.993379	-0.574146	0.599736	-0.656143	0.396674	-1.56394	0.00394915	0.169728	0.908018	0.251725	0.859889	1.15952	0.0565601	0.0819974	0.969868	0.989793	0.0969589	0.907796	0.215288
radA	NWMN_0488	-0.0318311	0.993379	0.309025	0.363386	0.0678486	0.832905	0.745231	1.72342e-06	-0.340856	0.200442	-0.0996797	0.825072	-0.777062	9.79126e-07	0.241177	0.539348	-0.436206	0.008135	-0.677382	8.32589e-05
rbsD	NWMN_0203	0.450061	0.66809	0.395091	NA	0.53423	0.195042	1.07087	1.75316e-05	0.0549696	0.935775	-0.0841692	0.923216	-0.620809	0.0177152	-0.139139	0.856111	-0.675779	0.00891215	-0.53664	0.0846716
rbsK	NWMN_0202	0.151691	0.993379	0.0818201	NA	0.115593	0.804529	0.605944	0.0152153	0.0698709	0.92379	0.0360977	0.972651	-0.454253	0.0989486	-0.0337732	0.974911	-0.524124	0.0423366	-0.49035	0.117247
rbsR	NWMN_0205	-0.13832	0.993379	-0.19994	NA	0.271859	0.683086	0.664675	0.091624	0.0616201	0.954427	-0.410179	0.640759	-0.802995	0.0508094	-0.471799	0.599092	-0.864616	0.0260376	-0.392816	0.458341
rbsU	NWMN_0204	0.0473618	0.993379	0.408418	NA	0.310073	0.581726	0.880751	0.00491496	-0.361057	0.580997	-0.262711	0.732063	-0.833389	0.010646	0.0983453	0.919653	-0.472332	0.157802	-0.570678	0.150376
recF	NWMN_0003	0.0974323	0.993379	0.290932	0.363386	0.181935	0.475008	0.385314	0.0136605	-0.1935	0.555404	-0.0845028	0.845337	-0.287881	0.0981458	0.108997	0.800993	-0.0943818	0.632187	-0.203379	0.327397
recJ	NWMN_1538	-0.097879	0.993379	-0.0364941	0.964625	-0.27546	0.348342	-0.660176	0.00105908	-0.0613849	0.91149	0.177581	0.686814	0.562297	0.00929146	0.238966	0.590102	0.623681	0.00264287	0.384716	0.154157
recN	NWMN_1425	0.245349	0.993379	0.310589	0.534662	0.34853	0.29007	0.433009	0.0475627	-0.0652405	0.916722	-0.103181	0.870393	-0.187661	0.482773	-0.0379405	0.964341	-0.12242	0.652457	-0.0844794	0.824757
recO	NWMN_1469	0.121143	0.993379	0.329326	0.426361	0.315323	0.28554	0.460105	0.0175207	-0.208183	0.599095	-0.19418	0.65054	-0.338962	0.114793	0.0140027	0.9824	-0.130779	0.584515	-0.144782	0.616154
rexB	NWMN_0837	-0.331596	0.643561	-0.142144	0.749941	-0.0615868	0.860847	-0.414027	0.0337258	-0.189452	0.643881	-0.270009	0.474442	0.0824308	0.759457	-0.0805568	0.890183	0.271883	0.198341	0.35244	0.145121
ribA	NWMN_1660	0.533274	0.993379	0.109809	0.985638	-0.0468071	0.984306	2.60841	0.0136605	0.423465	0.894052	0.580081	0.845985	-2.07514	0.0763539	0.156616	0.974911	-2.4986	0.0199644	-2.65522	0.0278531
ribB	NWMN_1661	0.0244791	0.993379	0.197776	NA	0.305443	0.86966	2.80525	0.00388546	-0.173297	0.951761	-0.280964	0.940411	-2.78077	0.00650198	-0.107667	0.976614	-2.60748	0.00846944	-2.49981	0.0258662
ribD	NWMN_1662	0.468719	0.993379	0.319931	0.924173	0.538863	0.756286	2.55323	0.00595825	0.148788	0.95541	-0.0701446	0.986255	-2.08451	0.0378991	-0.218933	0.945852	-2.2333	0.0183909	-2.01437	0.0706246
ribF	NWMN_1181	-0.207038	0.993379	-0.281385	0.58569	-0.0517634	0.894977	0.17507	0.488734	0.0743472	0.913614	-0.155274	0.780584	-0.382108	0.122612	-0.229621	0.657812	-0.456455	0.0449198	-0.226834	0.463611
ribH	NWMN_1659	1.21939	0.993379	0.812487	NA	0.329011	0.882316	3.03573	0.0102049	0.406902	0.91149	0.890378	0.773062	-1.81634	0.16691	0.483476	0.904119	-2.22324	0.0682503	-2.70672	0.0551395
rlp	NWMN_0146	-0.346133	NA	-0.284047	NA	-0.673297	NA	-1.42054	0.00679179	-0.0620862	0.961275	0.327164	0.796331	1.07441	0.0686069	0.38925	0.746157	1.13649	0.0395878	0.747244	0.305852
rnhB	NWMN_1154	-0.098785	0.993379	0.0292181	NA	-0.0125997	0.982233	-0.59246	0.0303457	-0.128003	0.825985	-0.0861853	0.910683	0.493675	0.104772	0.0418178	0.964341	0.621678	0.0260465	0.57986	0.0844945
rocD	NWMN_0827	0.315575	0.993379	0.093522	0.931224	0.498429	0.28554	0.929167	0.00163291	0.222053	0.753153	-0.182854	0.819684	-0.613592	0.0645608	-0.404907	0.566979	-0.835645	0.00561051	-0.430739	0.273183
rpe	NWMN_1132	-0.0485753	0.993379	0.229404	NA	0.130272	0.727723	-0.420843	0.0731482	-0.277979	0.512331	-0.178848	0.716754	0.372268	0.148047	0.099131	0.873769	0.650247	0.0039719	0.551115	0.039391
rpi	NWMN_2237	-0.434611	0.674336	-0.319078	NA	-0.342882	0.434119	-0.772328	0.00720941	-0.115533	0.8848	-0.091729	0.922525	0.337717	0.333023	0.0238036	0.97732	0.45325	0.152864	0.429446	0.269999
rplM	NWMN_2120	-0.0870074	0.993379	0.174101	0.713119	0.0564584	0.876131	-0.264902	0.219243	-0.261108	0.516452	-0.143466	0.775181	0.177894	0.474416	0.117642	0.832624	0.439002	0.0304293	0.32136	0.209157
rplQ	NWMN_2125	0.150694	0.993379	0.517463	0.248906	0.397442	0.277293	0.513499	0.0330276	-0.366769	0.421626	-0.246748	0.647551	-0.362805	0.180595	0.120021	0.86375	0.00396378	0.991541	-0.116057	0.769918
rpmG.1	NWMN_1247	0.174588	0.993379	0.0748157	0.939715	0.514485	0.222258	0.894463	0.00100999	0.0997726	0.907866	-0.339896	0.578082	-0.719875	0.0130524	-0.439669	0.474288	-0.819648	0.00312586	-0.379978	0.301131
rpsA	NWMN_1385	0.309311	0.280937	-0.0591144	0.896285	-0.0970439	0.697854	0.533448	5.81765e-05	0.368426	0.0618611	0.406355	0.0287812	-0.224136	0.154983	0.0379295	0.933412	-0.592562	7.70952e-06	-0.630492	3.57592e-06
rsbU	NWMN_1973	-0.171705	0.993379	-0.0289454	0.979709	0.180668	0.583946	-0.296809	0.154446	-0.14276	0.753153	-0.352373	0.34001	0.125104	0.627721	-0.209613	0.644163	0.267864	0.212259	0.477477	0.0337275
s:adcA	NWMN_2306	-0.0572059	0.993379	-0.0567239	NA	-0.0809816	0.823203	0.419734	0.0323073	-0.00048202	0.999163	0.0237757	0.977029	-0.47694	0.0191545	0.0242577	0.974911	-0.476458	0.0175834	-0.500715	0.0313909
s:csoR	NWMN_1991	-0.621816	0.802007	-0.280504	NA	0.292942	0.672874	0.654153	0.116747	-0.341312	0.732082	-0.914758	0.185541	-1.27597	0.0027108	-0.573446	0.549334	-0.934657	0.02642	-0.361211	0.532622
s:fetB	NWMN_2352	0.152604	0.993379	-0.195346	0.86261	0.291614	0.666661	1.18124	0.00173156	0.347951	0.689635	-0.13901	0.91583	-1.02864	0.0104127	-0.486961	0.590102	-1.37659	0.000223255	-0.88963	0.0500887
s:rapZ	NWMN_0733	0.190149	0.993379	0.0777338	0.931224	0.569118	0.141368	1.34982	5.9253e-09	0.112415	0.876075	-0.378969	0.444924	-1.15967	1.92656e-06	-0.491385	0.380798	-1.27209	7.16473e-08	-0.780704	0.0040934
s:spn	NWMN_0402	0.478646	0.954736	-0.0989743	0.937481	-0.195842	0.760842	1.00275	0.00341088	0.577621	0.373148	0.674489	0.294981	-0.524105	0.188678	0.0968681	0.933412	-1.10173	0.0012738	-1.19859	0.000899464
s:thiW	NWMN_1203	-0.15153	0.993379	0.442726	NA	-0.00416314	0.991327	-0.571935	0.0573699	-0.594255	0.165169	-0.147366	0.84611	0.420405	0.218359	0.446889	0.451003	1.01466	0.000313491	0.567772	0.122556
s:yqeH	NWMN_1499	-0.490883	0.643561	0.282656	NA	-0.312	0.499325	-0.515783	0.0965829	-0.773539	0.0360654	-0.178883	0.817753	0.0249003	0.951462	0.594657	0.36411	0.79844	0.00721018	0.203783	0.671145
sarA	NWMN_0588	0.413009	0.993379	-0.162537	0.905529	0.193367	0.795151	1.19783	0.00233456	0.575546	0.480862	0.219642	0.845337	-0.784823	0.077716	-0.355904	0.718392	-1.36037	0.000492374	-1.00446	0.0276958
sarH1	NWMN_0056	0.0424036	0.993379	-0.262109	NA	-0.142738	0.811037	-0.869285	0.0098474	0.304513	0.665405	0.185141	0.825072	0.911689	0.00951132	-0.119372	0.909223	0.607176	0.0909393	0.726548	0.075742
sarR	NWMN_2195	0.42144	0.993379	-0.472426	0.632639	0.0543496	0.945958	1.18402	0.00510078	0.893866	0.211065	0.36709	0.717874	-0.762583	0.111941	-0.526775	0.606695	-1.65645	5.82748e-05	-1.12967	0.0190074
sarV	NWMN_2167	-0.366107	0.993379	0.00202488	NA	0.0840431	0.893722	-0.803722	0.0331436	-0.368132	0.627192	-0.45015	0.556557	0.437615	0.327535	-0.0820182	0.945852	0.805747	0.0362906	0.887765	0.0428065
sarY	NWMN_2197	0.135969	0.993379	0.110367	NA	0.451538	0.428458	0.768269	0.0301512	0.0256017	0.975439	-0.315569	0.702445	-0.6323	0.104528	-0.341171	0.679911	-0.657901	0.0737909	-0.316731	0.530986
sbcC	NWMN_1258	0.337024	0.993379	0.705234	NA	0.691713	0.120878	0.762944	0.0106697	-0.36821	0.516452	-0.354689	0.558695	-0.425919	0.199785	0.0135213	0.990594	-0.0577094	0.889188	-0.0712307	0.901371
scdA	NWMN_0193	-0.524596	0.00228287	-0.107416	0.759493	-0.2996	0.195042	-1.16018	6.07541e-16	-0.417179	0.0380055	-0.224996	0.447498	0.635581	9.59781e-05	0.192184	0.587783	1.05276	6.33052e-13	0.860576	3.12456e-08
scn	NWMN_1876	0.55333	0.385328	-0.16072	0.812663	-0.417261	0.325794	0.345276	0.237344	0.71405	0.0616557	0.970591	0.00168666	0.208054	0.54612	0.256542	0.691095	-0.505995	0.0713657	-0.762537	0.00997372
sdhA.1	NWMN_1061	0.20218	0.993379	0.476088	0.509425	0.871355	0.0378193	1.21481	9.58716e-06	-0.273908	0.666684	-0.669175	0.157959	-1.01263	0.000557952	-0.395267	0.561709	-0.738726	0.0115132	-0.343458	0.378582
sdhA.2	NWMN_2429	0.643262	0.565135	0.451535	NA	0.550507	0.323254	2.33191	4.00743e-15	0.191727	0.825985	0.0927554	0.94282	-1.68865	2.94521e-08	-0.0989714	0.930149	-1.88038	4.34856e-10	-1.78141	9.01973e-09
sdhB.1	NWMN_1062	0.183458	0.993379	0.463906	0.547186	0.757925	0.132212	1.22493	7.95526e-05	-0.280448	0.706626	-0.574467	0.359912	-1.04147	0.00161395	-0.294019	0.709821	-0.761021	0.0211528	-0.467003	0.269999
sdhB.2	NWMN_2430	0.585757	0.796792	0.194779	NA	0.649756	0.292122	2.84818	2.09153e-20	0.390978	0.635298	-0.0639985	0.97014	-2.26242	4.48752e-15	-0.454977	0.634795	-2.6534	7.71346e-18	-2.19842	5.10792e-13
sdhC	NWMN_1060	0.234043	0.993379	0.318675	0.622411	0.578818	0.172656	1.00053	0.000179009	-0.084632	0.916722	-0.344775	0.569049	-0.766488	0.00800585	-0.260143	0.698875	-0.681856	0.0150746	-0.421713	0.24112
sdrH	NWMN_1940	-0.451099	0.0775872	-0.0111921	0.985638	0.0281033	0.930298	-0.303167	0.0992408	-0.439906	0.0807856	-0.479202	0.0463397	-0.147931	0.513579	-0.0392954	0.945852	0.291975	0.121278	0.331271	0.131281
secDF	NWMN_1539	-0.13269	0.993379	0.0256048	0.973831	-0.278909	0.203604	-0.710045	2.08308e-07	-0.158295	0.604382	0.146219	0.654432	0.577354	8.30247e-05	0.304514	0.36411	0.73565	8.79574e-08	0.431136	0.00843863
serA	NWMN_1617	-0.080623	0.993379	0.504508	NA	-0.0679771	0.899858	-0.685865	0.0319117	-0.585131	0.230121	-0.0126459	0.992179	0.605242	0.086876	0.572485	0.380798	1.19037	7.76438e-05	0.617888	0.117782
sigA	NWMN_1464	0.0724657	0.993379	-0.041074	0.95443	0.062342	0.852823	0.517768	0.00336542	0.11354	0.802276	0.0101237	0.991715	-0.445302	0.0176519	-0.103416	0.843071	-0.558842	0.00164116	-0.455426	0.0268907
sirC	NWMN_0057	0.183137	0.993379	-0.168305	NA	0.116595	0.844198	0.56827	0.0790004	0.351442	0.598891	0.0665415	0.955799	-0.385134	0.296641	-0.2849	0.709821	-0.736576	0.021231	-0.451675	0.269999
sodA	NWMN_1456	-0.0870424	0.993379	0.106979	0.908891	0.237856	0.643676	0.5975	0.0400663	-0.194022	0.780796	-0.324898	0.616993	-0.684542	0.0239833	-0.130876	0.883409	-0.49052	0.106448	-0.359644	0.340655
sodM	NWMN_0077	-0.0855968	0.993379	-0.132292	0.759493	-0.155509	0.629331	-0.450318	0.0214236	0.0466951	0.929004	0.0699118	0.908286	0.364722	0.0937647	0.0232167	0.974911	0.318027	0.131481	0.29481	0.257952
spa	NWMN_0055	-0.492142	0.720103	0.0273287	0.985638	-0.281164	0.597722	-2.65011	4.95603e-23	-0.519471	0.358858	-0.210978	0.796371	2.15796	7.74043e-15	0.308493	0.671985	2.67744	2.27798e-23	2.36894	2.79763e-18
splA	NWMN_1706	0.781556	NA	-0.686619	NA	0.154273	NA	2.87092	1.28128e-05	1.46818	NA	0.627283	0.724666	-2.08936	0.00160213	-0.840892	0.677199	-3.55754	9.29737e-07	-2.71665	0.000144073
splB	NWMN_1705	0.590678	NA	0.345912	NA	0.89348	NA	3.99156	1.89381e-11	0.244766	NA	-0.302802	0.891334	-3.40088	1.22662e-09	-0.547568	0.779681	-3.64564	5.3926e-10	-3.09808	8.87699e-08
splC	NWMN_1704	0.9172	NA	-1.11891	NA	0.66848	NA	3.54412	1.55997e-07	2.03611	NA	0.24872	0.924323	-2.62692	5.1363e-05	-1.78739	0.40311	-4.66303	3.20712e-08	-2.87564	3.55231e-05
splD	NWMN_1703	0.324414	NA	-0.0121766	NA	0.0457426	NA	3.74825	2.69145e-07	0.336591	NA	0.278671	0.932307	-3.42383	1.86746e-06	-0.0579193	0.986839	-3.76042	6.61401e-07	-3.7025	4.09811e-06
splE	NWMN_1702	1.15216	NA	0.864	NA	0.0593945	NA	3.55337	0.000663088	0.288157	NA	1.09276	NA	-2.40121	0.0104144	0.804606	0.825732	-2.68937	0.00513062	-3.49397	0.004595
splF	NWMN_1701	1.04299	NA	1.02024	NA	0.644587	NA	4.48308	1.56918e-06	0.022743	NA	0.398399	0.910683	-3.44009	1.56605e-05	0.375656	0.909698	-3.46283	1.94619e-05	-3.83849	3.97851e-05
spoVG	NWMN_0461	0.195486	0.993379	-0.141595	0.892512	0.307503	0.581726	0.921065	0.00336542	0.337081	0.622611	-0.112016	0.916902	-0.725579	0.0330986	-0.449098	0.542515	-1.06266	0.000642777	-0.613562	0.117867
spxA	NWMN_0867	0.169165	0.993379	-0.158615	0.780424	0.0484781	0.917155	0.391359	0.129297	0.32778	0.516452	0.120687	0.86936	-0.222195	0.465698	-0.207093	0.733191	-0.549975	0.0274423	-0.342881	0.28354
srrB	NWMN_1399	-0.0994998	0.993379	0.0217485	0.979709	0.174994	0.48862	-0.203755	0.236433	-0.121248	0.740083	-0.274493	0.359912	0.104255	0.61373	-0.153245	0.677706	0.225503	0.189683	0.378748	0.0388133
ssl10	NWMN_0397	-0.926998	0.0644617	-0.205715	NA	-0.736482	0.158298	-2.48617	1.11274e-11	-0.721284	0.199958	-0.190516	0.846414	1.55918	0.000160185	0.530768	0.493455	2.28046	1.20977e-09	1.74969	1.90764e-05
ssl11nm	NWMN_0400	-0.0770849	0.993379	0.392606	0.776344	1.48084	0.079635	-1.15692	0.0891001	-0.469691	0.734075	-1.55792	0.0598801	1.07983	0.144801	-1.08823	0.393221	1.54953	0.018649	2.63776	3.2078e-05
ssl1nm	NWMN_0388	-1.32087	0.0644617	0.0111164	NA	-0.868223	0.239765	-1.57644	0.00100999	-1.33199	0.0452238	-0.452649	0.698667	0.255571	0.707365	0.879339	0.40311	1.58756	0.00101165	0.70822	0.273758
ssl3nm	NWMN_0390	-0.52443	NA	0.86266	NA	-0.10419	NA	-1.91731	0.00914461	-1.38709	0.122258	-0.42024	0.792009	1.39288	0.0966371	0.96685	0.451003	2.77997	6.96425e-05	1.81312	0.0355008
ssl4nm	NWMN_0391	-0.30923	0.993379	0.927059	NA	-0.0595959	NA	-0.418441	0.590551	-1.23629	0.252141	-0.249634	0.906338	0.109211	0.909885	0.986655	0.483213	1.3455	0.0439728	0.358845	0.733759
ssl6nm	NWMN_0393	-0.851621	NA	0.194854	NA	-0.724787	NA	-1.62067	0.0442453	-1.04647	0.438594	-0.126834	0.97014	0.769046	0.446518	0.919641	0.577464	1.81552	0.0245656	0.89588	0.432909
ssl7nm	NWMN_0394	-1.45633	0.273918	0.630468	NA	-1.14022	0.253718	-4.74119	8.55284e-14	-2.0868	0.0101252	-0.316108	0.87198	3.28486	1.90081e-06	1.77069	0.314797	5.37166	1.07485e-17	3.60097	9.79434e-08
ssl8nm	NWMN_0395	-0.477355	NA	0.242017	NA	-0.323133	NA	-2.01937	0.0015555	-0.719373	0.451621	-0.154222	0.932307	1.54201	0.0282997	0.565151	0.635704	2.26139	0.000354702	1.69624	0.0258393
ssl9nm	NWMN_0396	-1.09247	NA	-0.166376	NA	-0.844375	NA	-2.92166	4.21762e-05	-0.926098	0.371029	-0.248098	0.896111	1.82919	0.0239833	0.677999	0.615115	2.75529	0.00015238	2.07729	0.0153695
ssp	NWMN_0758	-1.21993	0.384012	0.102457	0.975728	-0.553025	0.58957	-2.28023	4.98091e-05	-1.32239	0.167649	-0.666907	0.616993	1.0603	0.110717	0.655482	0.644058	2.38269	2.37781e-05	1.7272	0.00762715
sspA	NWMN_0918	0.578482	NA	0.142323	NA	-0.369483	NA	1.48109	0.00187295	0.436158	0.695143	0.947965	0.363892	-0.902605	0.0740953	0.511806	0.709821	-1.33876	0.00614161	-1.85057	0.00093957
sspB.1	NWMN_0917	0.514254	NA	0.576936	NA	0.272328	NA	1.30965	0.00457058	-0.0626826	0.961275	0.241925	0.862321	-0.7954	0.114774	0.304608	0.824362	-0.732717	0.130862	-1.03733	0.0652658
sspB.2	NWMN_1847	0.941064	NA	0.95409	NA	0.185861	NA	1.53742	0.00284633	-0.0130263	0.991226	0.755203	0.474442	-0.596352	0.292258	0.76823	0.535957	-0.583326	0.283837	-1.35156	0.0268507
sspC	NWMN_0916	0.316223	NA	0.368873	NA	0.431662	NA	1.31521	0.0292509	-0.0526497	0.972295	-0.115439	0.960421	-0.99899	0.12495	-0.0627891	0.976906	-0.946341	0.131018	-0.883552	0.25152
ssrP	NWMN_0750	0.0954611	0.993379	0.192329	0.769225	0.31331	0.503778	0.709872	0.0130265	-0.0968682	0.913614	-0.217849	0.763989	-0.614411	0.0458659	-0.120981	0.891744	-0.517543	0.0835295	-0.396562	0.292266
stbD	NWMN_2355	-0.0103181	0.993379	-0.860536	NA	-0.499647	0.200429	-0.481325	0.0890354	0.850218	0.00860763	0.489329	0.300551	0.471007	0.122612	-0.360889	0.590102	-0.379211	0.252846	-0.0183219	0.982468
sucA	NWMN_1326	0.0679003	0.993379	0.334042	0.58569	0.828444	0.0198151	0.932111	0.000164748	-0.266142	0.634632	-0.760544	0.0264232	-0.864211	0.000956073	-0.494402	0.380798	-0.598069	0.0224249	-0.103667	0.819427
sucB	NWMN_1325	0.12352	0.993379	0.38246	0.549478	0.956797	0.00797926	1.10228	2.89155e-05	-0.25894	0.670877	-0.833277	0.0219217	-0.97876	0.000484252	-0.574337	0.367233	-0.71982	0.00981763	-0.145483	0.746989
sucC	NWMN_1155	0.115241	0.993379	0.261462	0.661161	0.485035	0.211944	0.810529	0.00118873	-0.146221	0.825985	-0.369795	0.467655	-0.695289	0.00929673	-0.223574	0.724629	-0.549068	0.0370964	-0.325494	0.336795
sucD	NWMN_1156	0.21962	0.993379	0.362235	0.56851	0.51541	0.206655	0.892296	0.000624895	-0.142614	0.840236	-0.29579	0.636528	-0.672676	0.0171595	-0.153176	0.844177	-0.530061	0.0579125	-0.376886	0.286119
sufB	NWMN_0789	0.113652	0.993379	0.130964	0.80669	0.389465	0.234413	0.808784	7.9719e-05	-0.0173118	0.973381	-0.275814	0.554472	-0.695132	0.00147261	-0.258502	0.613695	-0.67782	0.0013125	-0.419319	0.111503
sufD	NWMN_0786	0.0197581	0.993379	0.172006	0.749941	0.355274	0.309709	0.632664	0.00415654	-0.152247	0.780576	-0.335516	0.444924	-0.612906	0.00845442	-0.183268	0.744005	-0.460659	0.0458797	-0.27739	0.348832
sufS	NWMN_0787	-0.00369116	0.995261	0.188158	0.716449	0.357571	0.286573	0.709734	0.000745179	-0.19185	0.696966	-0.361262	0.378066	-0.713425	0.00124669	-0.169413	0.767586	-0.521575	0.017566	-0.352162	0.204969
tagA	NWMN_0606	-0.325151	0.993379	0.00567303	NA	-0.592992	0.172614	-1.20949	1.933e-05	-0.330824	0.579009	0.267841	0.690532	0.884337	0.00425698	0.598665	0.36411	1.21516	2.13028e-05	0.616496	0.096024
tcaR	NWMN_2258	0.815553	0.0122974	0.416498	0.524387	0.234668	0.624441	0.268767	0.389978	0.399056	0.41971	0.580886	0.171712	0.546787	0.0624858	0.18183	0.805477	0.147731	0.675718	-0.0340993	0.953554
tdk	NWMN_2023	-0.0634191	0.993379	0.552297	NA	0.189015	0.693579	-0.0527549	0.895121	-0.615716	0.121058	-0.252434	0.690532	-0.0106642	0.980425	0.363281	0.549334	0.605052	0.0357341	0.24177	0.569362
tgt	NWMN_1541	-0.0137317	0.993379	0.0651294	0.924173	-0.0464112	0.892266	-0.431422	0.0313794	-0.0788611	0.889043	0.0326795	0.97014	0.417691	0.0531643	0.111541	0.841666	0.496552	0.0133473	0.385011	0.120103
thiD.1	NWMN_0543	-0.17031	0.993379	-0.115038	0.862875	-0.328419	0.377824	-0.676333	0.0039242	-0.0552718	0.935775	0.158109	0.801907	0.506023	0.0508094	0.213381	0.708485	0.561295	0.0207169	0.347914	0.268167
thrC	NWMN_1241	-0.0222615	0.993379	0.361657	0.626455	0.469016	0.362202	0.79766	0.0136222	-0.383919	0.579009	-0.491277	0.435076	-0.819922	0.0151524	-0.107358	0.913997	-0.436003	0.218555	-0.328645	0.46947
thyA	NWMN_1338	0.0831864	0.993379	-0.122713	0.813921	0.290182	0.373165	0.613909	0.00234367	0.205899	0.647684	-0.206996	0.654432	-0.530723	0.0126862	-0.412895	0.380798	-0.736622	0.000239531	-0.323727	0.219034
tilS	NWMN_0471	-0.230102	0.993379	0.163134	NA	-0.311629	0.478218	-1.00227	0.000443707	-0.393236	0.438594	0.0815269	0.932307	0.772171	0.0124993	0.474763	0.415262	1.16541	3.63971e-05	0.690644	0.0561524
topA	NWMN_1160	-0.0746527	0.993379	0.156727	0.702555	0.0938537	0.766163	0.452589	0.00743922	-0.23138	0.512331	-0.168506	0.663341	-0.527242	0.00239576	0.0628731	0.909223	-0.295863	0.100238	-0.358736	0.0815142
topB	NWMN_2156	-0.107523	0.993379	-0.0200573	0.985638	-0.100362	0.781054	-0.434078	0.0354485	-0.0874656	0.872679	-0.00716096	0.992607	0.326555	0.159372	0.0803046	0.897652	0.41402	0.0512025	0.333716	0.210879
tpi	NWMN_0743	-0.503809	0.993379	0.124171	0.945964	-0.670108	0.396674	-1.14411	0.0209487	-0.62798	0.551919	0.166299	0.921398	0.640303	0.270146	0.794278	0.46682	1.26828	0.0104135	0.474004	0.500822
treC	NWMN_0439	-0.207405	0.993379	-0.516043	0.656065	0.29916	0.73702	-1.44162	0.00299194	0.308638	0.808184	-0.506565	0.65054	1.23421	0.0171595	-0.815203	0.456106	0.925573	0.0731667	1.74078	0.000613779
treP	NWMN_0438	-0.15389	0.993379	-0.627198	0.620537	-0.0799422	0.937136	-1.45394	0.00650144	0.473308	0.699521	-0.0739475	0.973338	1.30005	0.0223571	-0.547256	0.666364	0.826738	0.152864	1.37399	0.0244635
treR	NWMN_0440	-0.18502	0.993379	-0.537668	0.625528	0.431137	0.597952	-1.41576	0.00249183	0.352648	0.753153	-0.616157	0.542072	1.23074	0.0130524	-0.968805	0.380798	0.878094	0.0783176	1.8469	0.000103655
trpS	NWMN_0866	-0.202076	0.993379	-0.142174	0.802823	-0.349503	0.336104	-0.96364	2.36815e-05	-0.0599016	0.929004	0.147427	0.815303	0.761564	0.00185417	0.207329	0.714538	0.821466	0.000470391	0.614137	0.0268507
truB	NWMN_1180	-0.0276949	0.993379	-0.0376239	NA	0.416146	0.373165	0.785073	0.00696719	0.00992905	0.988722	-0.443841	0.436762	-0.812768	0.00763029	-0.45377	0.493455	-0.822697	0.00524256	-0.368926	0.339438
tyrS	NWMN_1622	0.234292	0.993379	0.316641	NA	-0.327215	0.629331	-0.835941	0.0412429	-0.0823486	0.935775	0.561507	0.454674	1.07023	0.0104144	0.643856	0.451003	1.15258	0.00397669	0.508726	0.349343
uhpT	NWMN_0158	0.0966599	0.993379	0.496482	NA	0.943426	0.150802	1.11838	0.0100326	-0.399822	0.676583	-0.846766	0.286347	-1.02172	0.0267848	-0.446944	0.660948	-0.621897	0.186094	-0.174953	0.818952
ulaA	NWMN_0322	-0.242455	0.993379	0.551116	0.681966	1.04773	0.219807	1.45003	0.00969245	-0.793572	0.489274	-1.29019	0.158107	-1.69248	0.00335003	-0.496614	0.718392	-0.898912	0.133136	-0.402298	0.635331
ung	NWMN_0544	-0.187438	0.993379	0.187865	NA	-0.00972663	0.98696	-0.750028	0.0374271	-0.375303	0.578957	-0.177712	0.837531	0.562589	0.167008	0.197591	0.8287	0.937892	0.00866057	0.740301	0.0902692
uppS	NWMN_1170	-0.176208	0.993379	-0.195621	0.744248	-0.162704	0.717393	-0.784991	0.00363179	0.0194138	0.973381	-0.0135034	0.991715	0.608783	0.0399215	-0.0329172	0.974911	0.589369	0.0395878	0.622287	0.0633108
ureA	NWMN_2188	0.239889	NA	0.129516	NA	0.0234043	NA	1.28025	0.0256588	0.110373	0.948247	0.216485	0.916023	-1.04036	0.0889312	0.106111	0.967933	-1.15073	0.0512271	-1.25684	0.0789793
ureB	NWMN_2189	0.0990892	NA	-0.363066	NA	-0.76351	NA	1.06145	0.0426228	0.462155	0.711797	0.862599	0.449468	-0.96236	0.0899656	0.400444	0.813144	-1.42451	0.00864822	-1.82496	0.00320671
ureC	NWMN_2190	0.322014	0.993379	0.0902226	NA	-0.0717055	0.936544	1.00074	0.026165	0.231791	0.843925	0.39372	0.716754	-0.67873	0.172726	0.161928	0.909698	-0.910521	0.0492954	-1.07245	0.0472275
ureD	NWMN_2194	0.791708	0.316213	0.636853	NA	-0.154861	NA	0.959892	0.0130711	0.154855	0.873606	0.946569	0.127157	-0.168184	0.729769	0.791714	0.380798	-0.323039	0.460898	-1.11475	0.0161506
uvrA	NWMN_0727	-0.0128727	0.993379	0.179778	0.739106	0.433798	0.19693	0.768361	0.000315945	-0.192651	0.702764	-0.446671	0.259311	-0.781234	0.000476869	-0.25402	0.632634	-0.588583	0.00804037	-0.334562	0.242267
uvrB	NWMN_0726	0.0577729	0.993379	0.291936	0.482634	0.312184	0.239765	0.370693	0.0377543	-0.234163	0.516452	-0.254412	0.454674	-0.31292	0.112415	-0.0202488	0.975675	-0.0787568	0.737586	-0.0585081	0.853255
uvrC	NWMN_1058	0.112829	0.993379	0.119075	0.892781	0.510192	0.216454	0.988631	0.000151046	-0.0062461	0.992147	-0.397364	0.45683	-0.875802	0.00152683	-0.391118	0.535957	-0.869556	0.00112545	-0.478439	0.154805
valS	NWMN_1558	-0.00714073	0.993379	0.226229	0.363386	0.349933	0.0378193	0.698199	7.76245e-11	-0.23337	0.24394	-0.357073	0.0219217	-0.70534	1.23709e-10	-0.123703	0.657812	-0.47197	3.10783e-05	-0.348267	0.00757004
vicR	NWMN_0017	-0.00529843	0.993379	0.130093	0.739106	0.249413	0.325794	0.39991	0.0136222	-0.135391	0.712416	-0.254711	0.409234	-0.405209	0.016699	-0.11932	0.781954	-0.269818	0.118299	-0.150498	0.521769
vraR	NWMN_1822	-0.100431	0.993379	0.0963701	0.835007	-0.239996	0.392108	-0.354769	0.0561052	-0.196801	0.580997	0.139566	0.748508	0.254338	0.227142	0.336366	0.380798	0.451139	0.0138161	0.114772	0.7012
xerC	NWMN_1162	-0.170698	0.993379	0.221704	0.628123	0.186079	0.594609	0.543703	0.00637928	-0.392402	0.249276	-0.356777	0.359912	-0.714401	0.000455742	0.0356251	0.964341	-0.321999	0.13292	-0.357624	0.154468
Table S2. All genes significantly differentially expressed for at least one pairwise comparison at 6h
Blue: genes with a fold change (FC) <-2; red: genes with a FC >2; green: adjusted p-value (p-adj) <0.05
Gene names are annotated according to Aureowiki Newman gene annotation; if only pangenome annotation was available “p:” prefix was added to the gene’s name, if only the symbol annotation was available "s:" prefix was added to the gene’s name, for genes without gene’s name the four digits following the “NWMN_” tag were kept as gene ID
Negative Binomial GLM with Wald test for pairwise comparisons were performed with Benjamini–Hochberg correction
