# Supplementary material for: Staphylococcus aureus agr-type vs genetic background: molecular signatures determining differential metabolism and virulence potential
Source: PLoS One. 2026 Jun 3;21(6):e0350108. doi: 10.1371/journal.pone.0350108 (PMC13232812; doi:10.1371/journal.pone.0350108)
Supplement: S3 Table — Blue: genes with a fold change (FC) <−2; red: genes with a FC > 2; green: adjusted p-value (p-adj) <0.05. Gene names are annotated according to Aureowiki Newman gene annotation; if only pangenome annotation was available “p:” prefix was added to the gene’s name, if only the symbol annotation was available “s:” prefix was added to the gene’s name, for genes without gene’s name the four digits following the “NWMN_” tag were kept as gene ID. Negative Binomial GLM with Wald test for pairwise comparisons were performed with Benjamini–Hochberg correction. (XLSX) [file pone.0350108.s007.xlsx]

## Sheet: Supp_Table_S2
Gene_ID	Locus_Tag	agr-I vs ∆agr log2FC	agr-I vs ∆agr padj	agr-II vs ∆agr log2FC	agr-II vs ∆agr padj	agr-III vs ∆agr log2FC	agr-III vs ∆agr padj	agr-IV vs ∆agr log2FC	agr-IV vs ∆agr padj	agr-I vs agr-II log2FC	agr-I vs agr-II padj	agr-I vs agr-III log2FC	agr-I vs agr-III padj	agr-I vs agr-IV log2FC	agr-I vs agr-IV padj	agr-II vs agr-III log2FC	agr-II vs agr-III padj	agr-II vs agr-IV log2FC	agr-II vs agr-IV padj	agr-III vs agr-IV log2FC	agr-III vs agr-IV lpadj
0030	NWMN_0030	0.24933	0.77808	0.666637	0.06265	0.536169	0.285069	0.681756	0.0198682	-0.417306	0.364544	-0.286839	0.563312	-0.432426	0.635042	0.130468	0.996377	-0.0151192	0.984638	-0.145587	0.752547
0039	NWMN_0039	-0.379369	0.554474	-0.189933	0.68898	-0.236746	NA	-0.667176	0.0428371	-0.189437	0.773017	-0.142623	0.841143	0.287807	0.826455	0.0468137	0.996377	0.477243	0.325092	0.43043	0.312628
0120	NWMN_0120	1.5239	3.3972e-08	0.332646	0.493864	-0.10658	0.951836	1.95094	3.3702e-14	1.19125	0.000237548	1.63048	4.61616e-09	-0.427044	0.669057	0.439226	0.996377	-1.6183	2.44621e-09	-2.05752	3.87145e-15
0122	NWMN_0122	1.68902	6.03334e-10	0.416047	0.446483	-0.0953821	NA	1.76676	3.48736e-11	1.27297	0.000113345	1.7844	5.95028e-09	-0.0777387	0.962141	0.511429	0.996377	-1.35071	4.58867e-06	-1.86214	5.65143e-10
0124	NWMN_0124	1.25647	5.07972e-07	0.493456	0.216901	-0.11483	0.938296	2.22792	8.44946e-24	0.763017	0.0200214	1.3713	7.47149e-08	-0.971452	0.000668877	0.608286	0.490311	-1.73447	6.38121e-14	-2.34275	1.25786e-24
0125	NWMN_0125	0.328555	0.287016	0.488454	0.0220646	0.250229	0.543484	0.563542	0.00119899	-0.159899	0.643615	0.0783264	0.851478	-0.234986	0.694409	0.238225	0.996377	-0.0750874	0.854564	-0.313313	0.139106
0250	NWMN_0250	0.558965	0.430583	0.710015	0.134167	0.561069	0.4524	0.826487	0.0241113	-0.15105	0.853322	-0.00210418	0.995921	-0.267522	0.869726	0.148946	0.996377	-0.116472	0.887102	-0.265418	0.612471
0253	NWMN_0253	-1.75201	0.0467305	-1.54917	NA	-0.524761	NA	-1.98814	NA	-0.202838	NA	-1.22725	0.226792	0.236135	NA	-1.02441	NA	0.438973	NA	1.46338	NA
0268	NWMN_0268	0.87688	0.389156	1.20273	0.0719182	0.646104	0.664012	1.50755	0.0035554	-0.325848	0.756346	0.230776	0.848238	-0.630665	0.694409	0.556624	0.996377	-0.304817	0.765981	-0.861441	0.156405
0269	NWMN_0269	0.654541	0.816178	1.68371	0.114034	0.941642	NA	1.74371	0.0412306	-1.02917	0.432938	-0.287101	0.873748	-1.08917	0.669057	0.74207	0.996377	-0.0600006	0.972661	-0.802071	0.430529
0282	NWMN_0282	0.381793	0.848368	0.798223	0.382153	0.376275	NA	1.27964	0.0451354	-0.41643	0.735988	0.00551819	0.993902	-0.897848	0.645039	0.421948	0.996377	-0.481417	0.652691	-0.903366	0.223771
0288	NWMN_0288	0.703593	0.760295	0.528031	0.689517	-0.171208	0.967105	1.62573	0.0428371	0.175562	0.935774	0.874801	0.537867	-0.922136	0.694409	0.699239	0.996377	-1.0977	0.321227	-1.79694	0.0407234
0291	NWMN_0291	0.24447	0.905171	0.407553	0.648666	0.229067	0.936788	1.26914	0.0241816	-0.163083	0.917159	0.0154029	0.99004	-1.02467	0.424107	0.178486	0.996377	-0.86159	0.263976	-1.04008	0.0953343
0293	NWMN_0293	0.720857	0.593662	0.871051	0.300409	0.244421	0.936788	1.50015	0.00980385	-0.150194	0.924782	0.476436	0.672488	-0.779292	0.669057	0.62663	0.996377	-0.629098	0.501988	-1.25573	0.0475061
0294	NWMN_0294	0.745352	0.559112	1.48845	0.029816	0.845874	0.488781	1.84951	0.000592421	-0.743094	0.429747	-0.100522	0.94645	-1.10416	0.359001	0.642572	0.996377	-0.361061	0.739397	-1.00363	0.115809
0295	NWMN_0295	0.286118	0.89361	1.03923	0.219449	0.213893	0.949672	1.55012	0.0103943	-0.753113	0.484272	0.0722245	0.965872	-1.264	0.310099	0.825337	0.996377	-0.51089	0.630217	-1.33623	0.0431616
0296	NWMN_0296	0.697398	0.631506	1.11151	0.167471	0.718729	0.671523	1.68479	0.00423785	-0.414109	0.734303	-0.0213309	0.987366	-0.987391	0.555917	0.392778	0.996377	-0.573282	0.564211	-0.96606	0.164463
0297	NWMN_0297	0.60447	0.690258	0.835031	0.322859	0.457771	0.835933	1.52478	0.00847073	-0.230561	0.8728	0.146699	0.916612	-0.920313	0.579298	0.37726	0.996377	-0.689752	0.439083	-1.06701	0.102471
0298	NWMN_0298	0.665515	0.689526	0.952584	0.298537	0.246175	0.941251	1.84795	0.00248022	-0.287069	0.841353	0.41934	0.755539	-1.18244	0.397401	0.706409	0.996377	-0.895368	0.306509	-1.60178	0.0149431
0299	NWMN_0299	0.362537	0.848368	0.745096	0.392333	0.427954	0.852981	1.51035	0.00980292	-0.382558	0.751555	-0.0654171	0.966025	-1.14781	0.360982	0.317141	0.996377	-0.76525	0.383417	-1.08239	0.0997363
0302	NWMN_0302	0.56034	0.652956	0.829996	0.239203	0.393933	0.838886	1.36483	0.00664714	-0.269656	0.810045	0.166407	0.885413	-0.804491	0.579298	0.436063	0.996377	-0.534834	0.517861	-0.970897	0.0872211
0303	NWMN_0303	0.623125	0.709996	1.29896	0.102072	0.373191	0.892073	1.64599	0.00651473	-0.675836	0.534519	0.249934	0.86069	-1.02287	0.530822	0.92577	0.996377	-0.347031	0.765981	-1.2728	0.0567829
0304	NWMN_0304	0.460051	0.782594	1.09971	0.124186	0.578042	0.705546	1.4495	0.00683481	-0.639656	0.500868	-0.11799	0.935083	-0.989453	0.424107	0.521666	0.996377	-0.349796	0.732687	-0.871462	0.165566
0305	NWMN_0305	0.978266	0.458443	1.23697	0.157155	0.686726	0.71078	1.82186	0.00426153	-0.258704	0.86533	0.29154	0.844724	-0.843596	0.669057	0.550244	0.996377	-0.584892	0.578588	-1.13514	0.117041
0309	NWMN_0309	1.02115	0.50705	1.15501	0.267172	0.91337	NA	1.56545	0.0392053	-0.133866	0.942644	0.107778	0.953597	-0.544302	0.841083	0.241644	0.996377	-0.410436	0.765981	-0.65208	0.487361
0346	NWMN_0346	-0.00611662	0.995081	-0.434393	0.248213	-0.274957	0.71078	0.266879	0.394536	0.428276	0.319873	0.268841	0.562499	-0.272996	0.752178	-0.159436	0.996377	-0.701272	0.0187128	-0.541836	0.068844
0364	NWMN_0364	0.170693	0.931779	0.936187	0.134928	0.841481	0.325879	1.07304	0.0282414	-0.765494	0.295071	-0.670788	0.341561	-0.902343	0.400316	0.0947059	0.996377	-0.136849	0.901518	-0.231555	0.760829
0387	NWMN_0387	0.116034	0.88695	-0.36821	0.30605	-0.0126376	0.984566	0.240885	0.403502	0.484244	0.180713	0.128672	0.822566	-0.124851	0.924093	-0.355572	0.996377	-0.609095	0.0396144	-0.253523	0.448456
0495	NWMN_0495	-0.611496	0.142551	-0.200038	0.653592	-0.0908992	0.951836	-0.653118	0.0313581	-0.411459	0.392894	-0.520597	0.182045	0.0416215	0.979559	-0.109138	0.996377	0.45308	0.294804	0.562219	0.0959421
0517	NWMN_0517	-0.457408	0.595138	-0.05533	0.932514	0.110899	NA	-1.10391	0.00894891	-0.402078	0.579639	-0.568308	0.296257	0.646501	0.657805	-0.166229	0.996377	1.04858	0.0371535	1.21481	0.00521086
0531	NWMN_0531	-0.420899	0.458443	-0.0088808	0.982322	0.0851285	0.953136	-0.724987	0.0144416	-0.412019	0.367063	-0.506028	0.178856	0.304088	0.781111	-0.0940093	0.996377	0.716106	0.0403541	0.810116	0.00779395
0547	NWMN_0547	0.597884	0.33634	0.757751	0.0851858	0.660129	0.252636	0.838304	0.016617	-0.159868	0.836012	-0.0622457	0.945893	-0.240421	0.882438	0.0976221	0.996377	-0.080553	0.926021	-0.178175	0.746782
0556	NWMN_0556	0.70371	0.166374	1.00968	0.00680539	0.980912	NA	1.00516	0.00220907	-0.305966	0.620598	-0.277202	0.650304	-0.301452	0.807778	0.0287638	0.996377	0.00451427	0.996492	-0.0242495	0.963947
0575	NWMN_0575	-0.479292	0.300225	-0.45171	0.222705	-0.173904	0.865932	-0.811716	0.00308918	-0.0275824	0.965345	-0.305388	0.499617	0.332424	0.7333	-0.277806	0.996377	0.360006	0.430936	0.637812	0.0407234
0584	NWMN_0584	-0.720498	0.148519	-0.171486	0.758926	-0.113095	NA	-1.00437	0.00473662	-0.549011	0.332064	-0.607402	0.195931	0.283877	0.876618	-0.0583912	0.996377	0.832888	0.060108	0.891279	0.0229286
0592	NWMN_0592	0.817205	0.395642	1.26498	0.0299098	0.769746	NA	1.22046	0.0140476	-0.447777	0.598918	0.0474587	0.969153	-0.40325	0.818864	0.495236	0.996377	0.0445272	0.966349	-0.450709	0.475533
0605	NWMN_0605	-0.187811	0.949579	0.272171	NA	0.778939	NA	1.20065	0.0495387	-0.459982	NA	-0.96675	0.296572	-1.38846	0.238164	-0.506767	NA	-0.92848	0.274285	-0.421713	0.603918
0647	NWMN_0647	-0.116963	0.942853	0.60583	0.239203	0.899341	0.0866953	0.205049	0.689369	-0.722792	0.196864	-1.0163	0.0144437	-0.322012	0.847083	-0.293511	0.996377	0.400781	0.529148	0.694292	0.100083
0651	NWMN_0651	0.0119657	0.992959	0.844133	0.0671768	0.918354	0.0832845	0.726939	0.0630109	-0.832167	0.0749269	-0.906388	0.0304313	-0.714973	0.394019	-0.0742206	0.996377	0.117194	0.891404	0.191415	0.745487
0657	NWMN_0657	-0.304045	0.630446	-0.0202789	0.960737	0.071538	0.958967	-0.617334	0.037373	-0.283766	0.582445	-0.375583	0.361464	0.313289	0.745913	-0.0918169	0.996377	0.597055	0.10109	0.688872	0.0258231
0665	NWMN_0665	-0.836756	0.50705	-1.20917	0.167471	-0.0461374	NA	-1.56809	0.0345492	0.372413	0.815828	-0.790619	0.425017	0.731339	0.797844	-1.16303	0.889351	0.358926	0.847087	1.52196	0.0567829
0686	NWMN_0686	-0.382017	0.50705	-0.0618048	0.897316	-0.0433535	0.974779	-0.588104	0.0473455	-0.320212	0.526175	-0.338664	0.452142	0.206087	0.876795	-0.0184513	0.996377	0.5263	0.150581	0.544751	0.0903254
0709	NWMN_0709	0.762441	0.0766641	0.218446	0.703305	-0.233369	NA	0.939585	0.00338722	0.543994	0.299518	0.99581	0.00912387	-0.177145	0.913336	0.451816	0.996377	-0.721139	0.0801537	-1.17295	0.000576855
0734	NWMN_0734	0.422793	0.597455	0.69502	0.127802	0.511645	0.488128	0.927655	0.00711344	-0.272227	0.68968	-0.0888512	0.91393	-0.504862	0.648553	0.183376	0.996377	-0.232635	0.72821	-0.416011	0.35146
0753	NWMN_0753	0.153478	0.942519	0.134986	NA	-1.66313	NA	0.460245	0.438142	0.0184923	0.988103	1.8166	0.0333375	-0.306766	0.910372	1.79811	0.212333	-0.325259	0.75593	-2.12337	0.00445893
0768	NWMN_0768	0.492018	0.690258	0.0772581	0.933432	-0.0226029	NA	1.11014	0.0166995	0.41476	0.678467	0.514621	0.559118	-0.618117	0.669057	0.099861	0.996377	-1.03288	0.082507	-1.13274	0.0306187
0769	NWMN_0769	-0.964348	0.043226	-0.674564	0.182391	-0.631276	NA	-0.917272	0.0233646	-0.289784	0.734992	-0.333072	0.679663	-0.0470764	0.980675	-0.0432879	0.996377	0.242708	0.783795	0.285996	0.658522
0775	NWMN_0775	-1.36304	0.000919118	-1.01476	0.0308518	-0.106898	NA	-0.820523	0.0408551	-0.348282	0.711851	-1.25614	0.00443673	-0.54252	0.714902	-0.907863	0.296894	-0.194238	0.84846	0.713625	0.117873
0777	NWMN_0777	-1.27195	0.0048876	-0.927786	0.0813505	-0.122532	NA	-1.25726	0.00293111	-0.344168	0.701921	-1.14942	0.0145915	-0.0146969	0.997806	-0.805254	0.699653	0.329471	0.704585	1.13472	0.0127383
0792	NWMN_0792	-0.143346	0.916463	0.905261	0.0173223	0.926412	0.0394487	0.613276	0.0873026	-1.04861	0.00569522	-1.06976	0.00194165	-0.756622	0.252501	-0.0211505	0.996377	0.291985	0.610094	0.313135	0.475533
0808	NWMN_0808	0.309036	0.838784	-0.153906	NA	-0.643717	NA	0.56549	0.297993	0.462942	0.642459	0.952753	0.196469	-0.256454	0.913696	0.489811	0.996377	-0.719396	0.342026	-1.20921	0.0415598
0813	NWMN_0813	0.637889	0.458443	-0.426868	0.57459	-0.768737	NA	0.120958	0.850493	1.06476	0.0790865	1.40663	0.00811958	0.516931	0.722517	0.341869	0.996377	-0.547825	0.510439	-0.889694	0.142241
0825	NWMN_0825	0.4538	0.248083	0.317361	0.367891	0.362982	0.467439	0.766464	0.0007566	0.136438	0.791642	0.0908173	0.867509	-0.312664	0.690494	-0.0456212	0.996377	-0.449102	0.140888	-0.403481	0.145512
0842	NWMN_0842	0.21578	0.782594	-0.574488	0.115474	-0.364737	0.548155	-0.256676	0.435901	0.790268	0.0141947	0.580517	0.0773033	0.472456	0.530502	-0.20975	0.996377	-0.317811	0.516854	-0.108061	0.819192
0851	NWMN_0851	0.570575	0.41602	0.394949	0.465741	0.292533	NA	1.81868	2.30652e-10	0.175626	0.821879	0.278041	0.694562	-1.24811	0.00051713	0.102416	0.996377	-1.42373	4.86333e-06	-1.52615	4.95029e-07
0883	NWMN_0883	-0.85791	0.226108	-0.976162	NA	-1.17477	NA	-1.08045	0.0256245	0.118252	0.930496	0.316863	0.772413	0.222545	0.942774	0.198611	0.996377	0.104293	0.93547	-0.0943179	0.923189
0891	NWMN_0891	0.917912	0.0880124	0.768026	0.149594	0.640706	0.4524	0.978998	0.0163034	0.149886	0.876846	0.277207	0.73033	-0.0610855	0.977001	0.12732	0.996377	-0.210972	0.801859	-0.338292	0.549783
0921	NWMN_0921	-0.900861	0.458443	-0.497459	NA	-0.315758	NA	-1.60761	0.0275629	-0.403402	0.767549	-0.585104	0.600645	0.706745	0.809305	-0.181701	0.996377	1.11015	0.305701	1.29185	0.12956
0958	NWMN_0958	-0.43854	0.488308	-0.934024	0.0166472	-0.269352	0.770441	-0.58999	0.0879233	0.495484	0.381976	-0.169187	0.822566	0.151451	0.942774	-0.664671	0.699653	-0.344033	0.581572	0.320638	0.487361
0969	NWMN_0969	0.377189	0.465094	0.509953	0.135222	0.311475	0.651608	0.692653	0.00732213	-0.132764	0.815828	0.0657139	0.914832	-0.315464	0.699935	0.198478	0.996377	-0.182699	0.710106	-0.381177	0.224164
0994	NWMN_0994	0.540825	0.226108	-0.156677	0.759513	-0.479368	0.460107	0.550094	0.0664699	0.697502	0.0566418	1.02019	0.000876515	-0.00926916	0.997806	0.32269	0.996377	-0.706771	0.0441994	-1.02946	0.000544861
0995	NWMN_0995	0.575455	0.67895	0.253812	0.791003	0.00746261	0.996828	1.15416	0.0419227	0.321642	0.780678	0.567992	0.55091	-0.578709	0.745913	0.24635	0.996377	-0.900352	0.224998	-1.1467	0.0567829
0998	NWMN_0998	0.916025	0.611343	0.153305	NA	0.300687	NA	1.5897	0.0417095	0.76272	0.613802	0.615338	0.679791	-0.673677	0.795178	-0.147382	0.996377	-1.4364	0.147693	-1.28902	0.141778
1002	NWMN_1002	-0.161792	0.824756	0.242294	0.475134	0.0807983	0.948369	-0.398594	0.113425	-0.404085	0.244816	-0.24259	0.528442	0.236802	0.767369	0.161495	0.996377	0.640888	0.00963202	0.479392	0.0615915
1015	NWMN_1015	0.498564	0.813226	0.349211	0.759513	0.507092	NA	1.36712	0.0408551	0.149353	0.934261	-0.00852777	0.993669	-0.868558	0.669057	-0.157881	0.996377	-1.01791	0.261581	-0.86003	0.28306
1024	NWMN_1024	0.340257	0.908277	1.08088	0.332704	0.643234	NA	1.61916	0.0407321	-0.740626	0.613802	-0.302977	0.866564	-1.2789	0.555917	0.437649	0.996377	-0.538275	0.694086	-0.975923	0.301415
1028	NWMN_1028	0.438342	0.746548	0.551375	0.431197	0.469957	0.71078	1.17043	0.0120207	-0.113034	0.930103	-0.0316151	0.977192	-0.732087	0.581254	0.0814184	0.996377	-0.619053	0.3727	-0.700471	0.202845
1032	NWMN_1032	0.940246	0.50705	0.65803	0.537565	0.663134	NA	1.40885	0.0445596	0.282216	0.855918	0.277111	0.856384	-0.468605	0.876618	-0.00510403	0.996377	-0.750821	0.471409	-0.745717	0.384632
1039	NWMN_1039	0.87856	0.377564	1.0303	0.145636	0.521837	NA	1.52688	0.00306397	-0.151736	0.917159	0.356723	0.750005	-0.648318	0.694409	0.508458	0.996377	-0.496582	0.575996	-1.00504	0.0884911
1243	NWMN_1243	-0.434752	0.458443	-0.0664811	0.896337	-0.29691	0.71078	-0.810483	0.0084814	-0.368271	0.491707	-0.137843	0.843085	0.375731	0.714902	0.230429	0.996377	0.744002	0.0406629	0.513574	0.169677
1245	NWMN_1245	0.341659	0.487502	0.61841	0.0299098	0.445913	0.296174	0.556234	0.0245576	-0.276752	0.518722	-0.104255	0.85099	-0.214575	0.818472	0.172497	0.996377	0.0621766	0.911043	-0.11032	0.775221
1317	NWMN_1317	0.0926237	0.851016	-0.217576	0.352893	-0.167843	0.705546	0.294241	0.0796664	0.310199	0.183904	0.260467	0.241256	-0.201617	0.694409	-0.0497324	0.996377	-0.511816	0.00194121	-0.462084	0.00497741
1324	NWMN_1324	0.382839	0.226108	0.388525	0.134928	0.283169	0.491905	0.653519	0.000399843	-0.0056852	0.989365	0.0996705	0.824587	-0.27068	0.669057	0.105356	0.996377	-0.264995	0.363275	-0.37035	0.0945153
1341	NWMN_1341	-0.324405	0.689273	-0.161465	0.759513	0.0880134	0.958967	-0.672001	0.0613848	-0.16294	0.821879	-0.412418	0.415728	0.347596	0.789083	-0.249479	0.996377	0.510535	0.325092	0.760014	0.0432286
1347	NWMN_1347	-0.376677	0.784332	0.728955	0.249814	0.265279	0.890624	-0.397397	0.478702	-1.10563	0.047654	-0.641956	0.349488	0.0207204	0.997806	0.463677	0.996377	1.12635	0.0302645	0.662676	0.239302
1355	NWMN_1355	0.443696	0.639295	1.26218	0.00279119	0.950073	0.0866953	1.6682	1.55478e-06	-0.818486	0.119162	-0.506377	0.410996	-1.2245	0.0128043	0.312109	0.996377	-0.406014	0.532961	-0.718123	0.106231
1509	NWMN_1509	0.924214	0.249199	-0.409124	NA	0.0355691	NA	0.724575	0.195954	1.33334	0.0405468	0.888645	0.185469	0.199639	0.948418	-0.444693	0.996377	-1.1337	0.082507	-0.689006	0.287479
1518	NWMN_1518	-0.360976	0.244488	-0.537086	0.0173474	-0.230073	0.626538	-0.41382	0.0408551	0.176109	0.651895	-0.130904	0.750582	0.0528435	0.968737	-0.307013	0.996377	-0.123266	0.766342	0.183747	0.503468
1552	NWMN_1552	0.40462	0.710996	-0.183564	0.809134	-0.610028	NA	0.842811	0.0495387	0.588184	0.403219	1.01465	0.0498075	-0.438191	0.745913	0.426464	0.996377	-1.02637	0.0341425	-1.45284	0.000474985
1635	NWMN_1635	-0.491926	0.458443	0.0821648	0.879297	0.262431	NA	-0.255628	0.522651	-0.574091	0.254685	-0.754357	0.0498075	-0.236299	0.88448	-0.180266	0.996377	0.337792	0.545705	0.518058	0.181368
1678	NWMN_1678	-0.452056	0.458443	-0.116712	0.823888	0.354949	0.626489	-0.265787	0.470452	-0.335344	0.559099	-0.807005	0.0145915	-0.186269	0.910372	-0.471661	0.996377	0.149075	0.83114	0.620736	0.062722
1690	NWMN_1690	0.0377722	0.992959	-0.0361126	NA	0.525	NA	-1.21758	0.133168	0.0738848	0.955755	-0.487228	0.639858	1.25536	0.562882	-0.561113	0.996377	1.18147	0.276756	1.74259	0.0244501
1730	NWMN_1730	-0.0169858	0.992959	0.798665	0.0531624	0.416422	0.620273	0.0283139	0.958117	-0.815651	0.047654	-0.433408	0.410996	-0.0452997	0.979559	0.382243	0.996377	0.770351	0.0514979	0.388108	0.376588
1731	NWMN_1731	0.0800946	0.972213	0.866978	0.0531624	0.387325	0.704088	-0.0387674	0.944386	-0.786884	0.100977	-0.307231	0.660256	0.118862	0.961756	0.479653	0.996377	0.905746	0.0302645	0.426093	0.379745
1735	NWMN_1735	-0.243158	0.652956	-0.199378	0.564964	-0.0691012	0.955288	-0.486171	0.0406026	-0.0437805	0.942644	-0.174057	0.691435	0.243013	0.745913	-0.130276	0.996377	0.286793	0.427251	0.41707	0.109989
1736	NWMN_1736	-0.463504	0.458443	-0.114258	0.836267	-0.230575	0.848404	-0.794543	0.0216117	-0.349246	0.564975	-0.23293	0.730349	0.331038	0.807778	0.116316	0.996377	0.680285	0.122009	0.563968	0.176519
1757	NWMN_1757	0.182628	0.842803	-0.58061	0.149594	-0.683276	0.120114	0.113346	0.787053	0.763238	0.0421199	0.865904	0.00811958	0.0692821	0.976243	0.102666	0.996377	-0.693956	0.0562897	-0.796622	0.0130815
1758	NWMN_1758	0.481807	0.282683	-0.251469	0.56574	-0.245437	0.770441	0.352425	0.248845	0.733275	0.0296813	0.727244	0.0181092	0.129382	0.930843	-0.00603137	0.996377	-0.603894	0.0822962	-0.597862	0.0535402
1759	NWMN_1759	0.344996	0.464898	-0.296276	0.44429	-0.20943	NA	0.51129	0.0398575	0.641272	0.047654	0.554426	0.0706863	-0.166294	0.883077	-0.086846	0.996377	-0.807566	0.00246592	-0.72072	0.00546402
1777	NWMN_1777	0.800015	0.596958	0.792134	0.425123	0.630874	NA	1.45229	0.027284	0.0078811	0.9943	0.169141	0.911965	-0.652278	0.745913	0.16126	0.996377	-0.660159	0.522609	-0.821419	0.302327
1780	NWMN_1780	0.268636	0.856482	0.345874	0.646616	0.226379	0.915693	1.13458	0.0140476	-0.0772386	0.945042	0.0422573	0.971243	-0.86594	0.410922	0.119496	0.996377	-0.788702	0.193011	-0.908198	0.0766382
1788	NWMN_1788	-0.114874	0.986259	1.1095	NA	0.957267	NA	1.61444	0.0428371	-1.22437	0.347701	-1.07214	0.408033	-1.72931	0.252516	0.15223	0.996377	-0.504939	0.715045	-0.657168	0.513751
1810	NWMN_1810	0.42157	0.824756	0.622778	0.48345	0.219708	NA	1.21509	0.0453689	-0.201208	0.892511	0.201862	0.881328	-0.793519	0.669057	0.40307	0.996377	-0.592311	0.533208	-0.995381	0.14422
1816	NWMN_1816	-0.380373	0.471842	0.0370146	0.933519	0.260771	0.705546	-0.210506	0.523988	-0.417388	0.338437	-0.641145	0.0381455	-0.169867	0.910372	-0.223757	0.996377	0.247521	0.610094	0.471277	0.128626
1821	NWMN_1821	0.378048	0.551512	0.798946	0.0166472	0.835307	0.0394487	0.759274	0.00805263	-0.420897	0.353593	-0.457259	0.240686	-0.381226	0.690494	-0.0363615	0.996377	0.0396716	0.951778	0.0760331	0.880329
1933	NWMN_1933	0.780995	0.226108	0.170183	0.815438	-0.0991094	NA	0.923686	0.0258482	0.610812	0.348843	0.880105	0.0810392	-0.142691	0.953126	0.269293	0.996377	-0.753503	0.155247	-1.0228	0.021504
1935	NWMN_1935	0.590574	0.362142	-0.112849	NA	0.200294	NA	0.733583	0.0486222	0.703423	0.210512	0.390281	0.520251	-0.143009	0.948418	-0.313143	0.996377	-0.846432	0.0666514	-0.533289	0.229607
1952	NWMN_1952	-0.258331	0.926997	0.73972	0.434546	0.322622	NA	-1.38604	0.123248	-0.998051	0.348843	-0.580953	0.656868	1.12771	0.690494	0.417098	0.996377	2.12576	0.0173737	1.70866	0.0595828
2048	NWMN_2048	0.159686	0.900585	0.686175	0.149594	0.562705	0.453686	0.797968	0.0338568	-0.526489	0.362318	-0.403019	0.497932	-0.638282	0.494857	0.12347	0.996377	-0.111793	0.894583	-0.235263	0.669163
2091	NWMN_2091	0.155123	0.834248	0.176889	0.643493	0.177762	0.842422	0.636526	0.00619489	-0.021767	0.968252	-0.0226394	0.969153	-0.481404	0.313953	-0.000872459	0.999278	-0.459637	0.115861	-0.458764	0.0801866
2109	NWMN_2109	1.54327	0.167467	0.999081	0.358113	0.338863	0.925103	3.39158	1.40811e-07	0.544189	0.712904	1.20441	0.236921	-1.84831	0.0925713	0.660218	0.996377	-2.3925	0.0011782	-3.05272	4.185e-06
2196	NWMN_2196	0.510651	0.458443	0.233464	0.683659	0.13801	0.936788	0.716839	0.0486222	0.277187	0.688253	0.372641	0.524288	-0.206188	0.910372	0.095454	0.996377	-0.483375	0.343507	-0.578829	0.156493
2198	NWMN_2198	0.805012	0.395805	0.839833	0.222705	0.0268913	NA	1.09486	0.0338568	-0.0348207	0.975437	0.778121	0.28612	-0.289843	0.910372	0.812942	0.996377	-0.255022	0.805856	-1.06796	0.0567829
2201	NWMN_2201	-0.0626012	0.974006	0.688001	0.0401748	0.668151	0.0866953	0.162296	0.680377	-0.750602	0.0327849	-0.730752	0.0242839	-0.224898	0.876618	0.0198505	0.996377	0.525705	0.156635	0.505854	0.125662
2211	NWMN_2211	0.451106	0.611343	0.699068	0.159073	0.329092	0.770441	0.942377	0.0124704	-0.247962	0.742785	0.122014	0.885413	-0.49127	0.690494	0.369976	0.996377	-0.243309	0.741092	-0.613285	0.162678
2242	NWMN_2242	-1.14976	0.268374	0.413626	NA	0.304357	NA	-1.19583	0.0872177	-1.56338	0.0414012	-1.45411	0.0451167	0.0460746	0.997806	0.109269	0.996377	1.60946	0.0302645	1.50019	0.0326772
2249	NWMN_2249	-0.343193	0.706001	-0.605763	0.229463	-0.685767	NA	0.215623	0.614167	0.26257	0.734992	0.342574	0.62422	-0.558816	0.585091	0.0800038	0.996377	-0.821386	0.063698	-0.90139	0.022002
2250	NWMN_2250	-0.339652	0.659678	-0.380694	0.426891	-0.795394	NA	0.038445	0.933559	0.0410415	0.955755	0.455741	0.425325	-0.378097	0.722517	0.4147	0.996377	-0.419139	0.427251	-0.833838	0.0260309
2254	NWMN_2254	0.205214	0.86306	-0.56136	0.322859	-0.842418	0.187942	-0.522279	0.244285	0.766574	0.174138	1.04763	0.0212282	0.727494	0.459572	0.281058	0.996377	-0.0390804	0.970917	-0.320139	0.622934
2270	NWMN_2270	0.544833	0.454443	0.593942	0.229729	0.216864	0.875877	0.919948	0.00980292	-0.0491089	0.95329	0.327969	0.602455	-0.375115	0.745913	0.377078	0.996377	-0.326006	0.599031	-0.703084	0.0758837
2333	NWMN_2333	0.093867	0.942519	0.408545	0.32237	0.257147	0.770441	-0.342739	0.354452	-0.314678	0.561804	-0.16328	0.806754	0.436606	0.680645	0.151398	0.996377	0.751284	0.0432052	0.599886	0.0990499
2338	NWMN_2338	-0.384957	0.598382	0.170182	0.745589	-0.0161638	0.984566	-0.928347	0.00706967	-0.555138	0.254685	-0.368793	0.485563	0.543391	0.635042	0.186345	0.996377	1.09853	0.00194121	0.912184	0.0132591
2343	NWMN_2343	0.149216	0.856482	0.669598	0.0241166	0.206305	0.816158	0.0805029	0.829424	-0.520382	0.13467	-0.0570886	0.934082	0.0687134	0.972051	0.463293	0.768851	0.589095	0.0562897	0.125802	0.771395
2348	NWMN_2348	0.560903	0.227591	-0.184964	0.725066	0.177601	NA	0.603238	0.0499608	0.745866	0.047654	0.383302	0.409603	-0.0423356	0.979141	-0.362565	0.996377	-0.788202	0.0228435	-0.425637	0.244648
2353	NWMN_2353	-0.354664	0.785066	1.1017	0.0166472	1.32138	0.00979554	0.823036	0.0525104	-1.45636	0.00101653	-1.67604	1.48062e-05	-1.1777	0.0455106	-0.219682	0.996377	0.278661	0.704585	0.498343	0.303275
2371	NWMN_2371	0.886784	0.38579	0.756424	0.33495	0.467038	0.770441	1.22566	0.0276693	0.13036	0.930103	0.419746	0.689752	-0.338875	0.899003	0.289385	0.996377	-0.469235	0.621257	-0.75862	0.251567
2374	NWMN_2374	-0.573612	0.506376	-0.571653	0.34385	-0.494837	NA	-0.978357	0.0338568	-0.00195882	0.997387	-0.0787743	0.94645	0.404745	0.822523	-0.0768155	0.996377	0.406704	0.633185	0.483519	0.440559
2377	NWMN_2377	0.150022	0.893225	0.928759	0.0124359	0.53405	0.411466	0.535702	0.12789	-0.778737	0.047654	-0.384028	0.452142	-0.38568	0.705295	0.394709	0.996377	0.393057	0.427251	-0.0016519	0.998147
2404	NWMN_2404	0.170111	0.792063	0.330052	0.267172	0.30895	0.490971	0.728651	0.000188609	-0.159941	0.709155	-0.138839	0.754388	-0.55854	0.0626785	0.0211022	0.996377	-0.398598	0.134388	-0.419701	0.0716677
2407	NWMN_2407	1.56978	0.000928552	0.114372	0.897316	-0.168727	NA	1.71189	9.1752e-05	1.45541	0.00710359	1.73851	0.000293384	-0.142106	0.961756	0.283099	0.996377	-1.59751	0.0009356	-1.88061	3.4679e-05
2408	NWMN_2408	-0.643607	0.181175	-0.29154	0.541913	-0.330465	0.704088	-0.95819	0.00221708	-0.352067	0.546888	-0.313142	0.570024	0.314583	0.790514	0.038925	0.996377	0.66665	0.0960225	0.627725	0.0868657
2415	NWMN_2415	-0.225456	0.856482	-0.239357	0.71897	0.427851	NA	-0.679675	0.15381	0.0139018	0.988103	-0.653306	0.217647	0.454219	0.776201	-0.667208	0.962063	0.440318	0.578588	1.10753	0.0135475
2431	NWMN_2431	2.08774	2.39335e-16	0.376488	0.452129	-0.306047	NA	2.48625	6.76116e-24	1.71125	1.62499e-09	2.39379	2.60439e-18	-0.398506	0.657805	0.682536	0.700161	-2.10976	4.99461e-16	-2.79229	1.62772e-25
2442	NWMN_2442	0.936845	0.458443	1.43364	0.0671768	0.914028	0.490971	1.85082	0.00230778	-0.49679	0.684976	0.0228171	0.987366	-0.913974	0.645039	0.519607	0.996377	-0.417184	0.728876	-0.936791	0.2046
2459	NWMN_2459	-0.804339	0.00480953	-0.236732	0.545247	-0.0512828	NA	-0.36134	0.215787	-0.567607	0.141734	-0.753056	0.0113657	-0.442999	0.602273	-0.185449	0.996377	0.124608	0.837587	0.310057	0.376121
2460	NWMN_2460	-0.504133	0.226108	0.0579816	0.894297	0.264974	0.704088	-0.124548	0.715319	-0.562115	0.106786	-0.769107	0.00457235	-0.379586	0.669057	-0.206992	0.996377	0.182529	0.71376	0.389521	0.202845
2538	NWMN_2538	-1.02631	0.255135	-0.031087	NA	-0.0111647	NA	-1.29504	0.0338568	-0.995221	0.239965	-1.01514	0.171369	0.268734	0.948418	-0.0199224	0.996377	1.26396	0.08336	1.28388	0.0486926
2590	NWMN_2590	0.41723	0.652956	-0.276743	0.68674	-0.551664	NA	0.482088	0.26933	0.693973	0.281618	0.968894	0.0562206	-0.0648578	0.976867	0.274921	0.996377	-0.758831	0.163038	-1.03375	0.0243336
2597	NWMN_2597	0.702266	0.611343	0.394081	0.681706	-0.0572523	0.981159	1.34396	0.0260568	0.308185	0.81195	0.759518	0.409603	-0.641696	0.745913	0.451333	0.996377	-0.949881	0.240219	-1.40121	0.0237045
2621	NWMN_2621	0.263406	0.900585	0.211915	0.839415	0.55895	NA	1.42465	0.0121204	0.0514916	0.971698	-0.295544	0.825688	-1.16124	0.323433	-0.347035	0.996377	-1.21273	0.082507	-0.865697	0.195687
aapA	NWMN_1589	-0.166568	0.782594	0.0630699	0.857058	-0.0658572	0.950543	-0.476037	0.0210585	-0.229638	0.518722	-0.100711	0.825688	0.309469	0.635042	0.128927	0.996377	0.539107	0.0159415	0.41018	0.0716677
accB.2	NWMN_1508	0.85789	0.33634	-0.0372799	NA	-0.469662	NA	0.532256	0.377787	0.89517	0.254685	1.32755	0.0333375	0.325634	0.894456	0.432382	0.996377	-0.569536	0.526095	-1.00192	0.120426
acuC	NWMN_1628	-0.462309	0.782594	-0.0362063	0.966233	0.10074	NA	-1.20328	0.0499178	-0.426103	0.705005	-0.56305	0.559365	0.740967	0.694409	-0.136947	0.996377	1.16707	0.112271	1.30402	0.0388466
adh1	NWMN_0577	0.0675818	0.972213	0.990759	0.00279119	0.441545	0.491905	0.467627	0.171195	-0.923177	0.00696421	-0.373963	0.448069	-0.400045	0.694409	0.549213	0.776481	0.523131	0.200121	-0.0260819	0.958473
adhE	NWMN_0094	0.606821	0.62001	0.997315	0.146745	0.465441	0.770441	1.16476	0.0303694	-0.390494	0.705005	0.14138	0.909947	-0.557942	0.745913	0.531874	0.996377	-0.167448	0.888687	-0.699322	0.28306
ald.1	NWMN_1349	-0.959301	0.339369	0.189707	0.84337	0.321496	0.884371	-0.901229	0.146123	-1.14901	0.13157	-1.2808	0.0506914	-0.0580721	0.980675	-0.131789	0.996377	1.09094	0.122812	1.22272	0.044327
ampA	NWMN_0812	-0.610328	0.142364	-0.153578	0.74752	0.133604	0.911043	-0.464413	0.139981	-0.45675	0.333078	-0.743932	0.0211775	-0.145915	0.933414	-0.287182	0.996377	0.310835	0.529148	0.598017	0.0619031
arcA	NWMN_2534	0.514072	0.803062	0.287843	0.804204	0.44437	0.865932	2.0178	0.00150412	0.22623	0.892107	0.0697022	0.966991	-1.50373	0.157658	-0.156527	0.996377	-1.72996	0.0159415	-1.57343	0.0231004
arcB	NWMN_2533	0.611414	0.74147	0.252234	0.827365	0.491771	0.842422	2.19875	0.000308013	0.359181	0.801554	0.119643	0.945014	-1.58734	0.0997397	-0.239537	0.996377	-1.94652	0.00309585	-1.70698	0.010212
arcC.2	NWMN_2531	0.673864	0.679959	0.317608	0.771563	0.519812	0.810494	2.32817	8.28307e-05	0.356256	0.799899	0.154052	0.920339	-1.6543	0.0716636	-0.202204	0.996377	-2.01056	0.00178797	-1.80835	0.0050675
arcD	NWMN_2532	0.684984	0.689526	0.248	0.833867	0.448065	0.865932	2.31658	0.000188609	0.436984	0.743101	0.236918	0.872858	-1.6316	0.0997397	-0.200066	0.996377	-2.06858	0.00194121	-1.86851	0.00521086
aroB	NWMN_1376	-0.262269	0.826364	-0.455696	0.450218	-0.324739	NA	-1.66732	0.0010924	0.193427	0.845331	0.0624702	0.95458	1.40505	0.0843391	-0.130957	0.996377	1.21162	0.0798271	1.34258	0.0225938
atpD	NWMN_2007	-0.10421	0.881227	0.106218	0.76085	0.133719	0.865932	-0.308607	0.182169	-0.210428	0.585823	-0.237928	0.472504	0.204397	0.781111	-0.0275009	0.996377	0.414824	0.106915	0.442325	0.0498259
atpF	NWMN_2011	-0.172289	0.782594	-0.190004	0.547117	0.0528288	0.958967	-0.441575	0.0434045	0.0177147	0.971698	-0.225118	0.509772	0.269285	0.694409	-0.242833	0.996377	0.251571	0.45005	0.494404	0.0270483
atpG	NWMN_2008	-0.18626	0.77808	-0.214406	0.520471	0.0343666	0.974779	-0.457251	0.0481504	0.0281456	0.95329	-0.220627	0.55687	0.27099	0.69905	-0.248773	0.996377	0.242845	0.506691	0.491617	0.0388466
capA.1	NWMN_0095	2.15131	0.00240666	0.581322	NA	-0.351679	NA	2.78376	3.90422e-06	1.56998	0.0627803	2.50298	0.000819605	-0.632451	0.745913	0.933	0.996377	-2.20243	0.000952448	-3.13544	2.37546e-06
capB.1	NWMN_0096	2.40323	1.11567e-05	1.30751	0.104346	0.611617	NA	3.25745	2.34973e-11	1.09573	0.155691	1.79162	0.00273901	-0.854215	0.562882	0.695891	0.996377	-1.94994	0.000187788	-2.64583	1.31151e-07
capC.1	NWMN_0097	2.61055	5.07972e-07	1.24679	0.120151	0.445232	NA	3.19678	3.13732e-11	1.36376	0.045378	2.16532	8.39387e-05	-0.586233	0.730345	0.801554	0.996377	-1.95	0.000187788	-2.75155	3.58631e-08
capD.1	NWMN_0098	2.41694	2.37704e-07	0.738404	0.344609	0.258951	NA	3.10263	6.39746e-13	1.67854	0.00284441	2.15799	9.47457e-06	-0.685688	0.669057	0.479453	0.996377	-2.36423	2.48078e-07	-2.84368	1.35965e-10
capE	NWMN_0099	2.52594	1.07635e-09	0.705981	0.344609	0.41842	NA	3.53064	3.50224e-20	1.81996	0.000181392	2.10752	1.46099e-06	-1.00471	0.139684	0.287561	0.996377	-2.82466	5.875e-13	-3.11222	1.82851e-15
capF	NWMN_0100	2.04948	1.7519e-06	0.655241	0.3637	0.12428	NA	3.36748	5.736e-19	1.39424	0.00799768	1.9252	1.81839e-05	-1.31799	0.0223738	0.530961	0.996377	-2.71223	3.82618e-12	-3.2432	1.04434e-16
capG	NWMN_0101	1.87147	4.47557e-06	0.251831	0.758806	0.00706817	NA	3.07449	6.52015e-18	1.61964	0.000597855	1.8644	1.20139e-05	-1.20302	0.0251131	0.244763	0.996377	-2.82266	5.22546e-14	-3.06742	1.38948e-16
capH	NWMN_0102	1.87015	0.00118273	0.563317	NA	-0.0234682	NA	3.1237	1.20514e-11	1.30683	0.0629871	1.89362	0.00186523	-1.25356	0.0864565	0.586785	0.996377	-2.56039	1.40247e-07	-3.14717	1.94346e-10
capI	NWMN_0103	2.39726	4.92074e-07	0.607015	NA	0.30469	NA	3.03666	3.61006e-12	1.79025	0.00124638	2.09257	3.9282e-05	-0.639391	0.657805	0.302326	0.996377	-2.42964	1.19347e-07	-2.73197	2.28469e-09
capJ	NWMN_0104	1.63078	0.00307701	0.213196	NA	-0.749246	NA	2.89427	3.74356e-12	1.41759	0.0334875	2.38003	0.000129263	-1.26349	0.0235591	0.962442	0.996377	-2.68108	4.39684e-09	-3.64352	4.77681e-12
capK	NWMN_0105	2.09168	0.0106472	0.329723	NA	-0.272302	NA	2.70227	5.40689e-05	1.76196	0.0625321	2.36398	0.00794815	-0.610592	0.776201	0.602025	NA	-2.37255	0.0016575	-2.97458	9.41475e-05
capL	NWMN_0106	1.89517	2.38413e-07	0.347272	0.634072	-0.00730569	NA	2.90054	5.736e-19	1.5479	0.00031298	1.90248	1.12068e-06	-1.00537	0.0453416	0.354578	0.996377	-2.55326	9.8329e-14	-2.90784	5.25617e-17
capM	NWMN_0107	1.43825	0.00713808	0.0289064	0.972927	0.316694	NA	2.7411	4.26365e-12	1.40934	0.0208813	1.12155	0.0587851	-1.30286	0.0223738	-0.287787	0.996377	-2.7122	2.85289e-10	-2.42441	4.25835e-09
capN	NWMN_0108	1.60899	1.63609e-05	0.802148	0.15662	0.497213	NA	2.96148	2.67619e-21	0.806837	0.127605	1.11177	0.00958895	-1.35249	0.000289063	0.304936	0.996377	-2.15933	9.39427e-12	-2.46427	7.23261e-15
capO	NWMN_0109	1.39926	1.11567e-05	0.569936	0.267172	0.290273	NA	2.71909	4.76581e-24	0.829326	0.047654	1.10899	0.00175877	-1.31983	3.94156e-05	0.279663	0.996377	-2.14916	1.30165e-14	-2.42882	1.96488e-18
capP	NWMN_0110	1.22549	4.17802e-05	0.0872786	0.884144	0.163306	NA	2.32428	1.02687e-20	1.13821	0.00101653	1.06218	0.00110689	-1.09879	0.000493274	-0.0760277	0.996377	-2.237	8.82371e-17	-2.16097	8.69522e-17
cdsA	NWMN_1171	-0.516616	0.514827	-0.290696	0.63152	-0.484479	0.599812	-0.90332	0.037373	-0.22592	0.801554	-0.0321367	0.976472	0.386704	0.821728	0.193783	0.996377	0.612624	0.343307	0.418841	0.491866
cidB	NWMN_2439	0.392765	0.50705	0.418087	0.304938	0.386973	0.543484	0.821384	0.00308918	-0.0253216	0.970794	0.00579238	0.991767	-0.428619	0.635042	0.0311139	0.996377	-0.403298	0.325092	-0.434412	0.199902
clfA	NWMN_0756	0.787647	0.258228	0.654168	0.267172	0.395736	0.729142	1.26723	0.00191388	0.133479	0.902518	0.391911	0.594497	-0.479586	0.722517	0.258432	0.996377	-0.613065	0.305701	-0.871497	0.0567829
clpC.1	NWMN_0487	0.478562	0.121972	0.285022	0.37251	0.0870294	0.936788	0.646211	0.00241994	0.19354	0.64354	0.391532	0.176094	-0.167649	0.86271	0.197992	0.996377	-0.36119	0.222921	-0.559182	0.0135475
clpC.2	NWMN_2448	0.217661	0.825616	0.481337	0.28653	0.414387	0.574021	0.87104	0.00557006	-0.263676	0.669243	-0.196726	0.766736	-0.65338	0.312023	0.0669501	0.996377	-0.389703	0.427251	-0.456653	0.234424
clpP	NWMN_0736	0.435195	0.112167	-0.0107181	0.972889	-0.118072	0.884371	0.396498	0.0570073	0.445913	0.0749269	0.553266	0.00912387	0.038697	0.976867	0.107354	0.996377	-0.407216	0.097327	-0.514569	0.0132591
coaE	NWMN_1581	-0.14285	0.816492	0.340645	0.175526	0.218872	0.682189	-0.21694	0.347848	-0.483495	0.0457554	-0.361723	0.160144	0.0740898	0.953126	0.121773	0.996377	0.557585	0.0085221	0.435812	0.046024
ctpA	NWMN_1332	-0.341139	0.667848	-0.562861	0.213543	0.0176648	0.984566	-0.774744	0.0256245	0.221722	0.749075	-0.358803	0.500357	0.433605	0.694409	-0.580525	0.869444	0.211883	0.769032	0.792408	0.0306187
ctsR	NWMN_0484	0.68921	0.121972	0.120041	0.8309	-0.0585572	0.97095	0.734636	0.0229786	0.569169	0.220584	0.747767	0.0388596	-0.0454261	0.979141	0.178598	0.996377	-0.614595	0.119744	-0.793193	0.0162332
cydB	NWMN_0953	0.415235	0.706001	-0.176701	0.829894	-0.456965	0.729142	0.605719	0.195954	0.591936	0.447706	0.8722	0.165361	-0.190484	0.938217	0.280264	0.996377	-0.78242	0.20333	-1.06268	0.0387852
cyoD	NWMN_0981	-0.184839	0.593662	-0.12533	0.604154	0.00481453	0.994352	-0.416755	0.00823957	-0.059509	0.879315	-0.189654	0.448069	0.231916	0.669057	-0.130145	0.996377	0.291425	0.178798	0.421569	0.0127383
cysG.2	NWMN_2517	-0.101688	0.976826	0.820891	0.282568	0.60358	0.703258	-0.464256	0.481338	-0.922579	0.254685	-0.705268	0.398101	0.362568	0.890221	0.217311	0.996377	1.28515	0.0396413	1.06784	0.0770574
cysS	NWMN_0492	-0.3389	0.309986	-0.212096	0.450218	-0.114955	0.874943	-0.419721	0.0394592	-0.126804	0.755757	-0.223945	0.477133	0.0808209	0.949365	-0.0971412	0.996377	0.207625	0.535414	0.304766	0.202845
def	NWMN_1125	0.365054	0.579945	-0.748807	0.0982515	-0.331135	NA	-0.294055	0.456049	1.11386	0.00350496	0.69619	0.0707695	0.659109	0.329236	-0.417672	0.996377	-0.454752	0.441467	-0.0370805	0.952914
deoD	NWMN_2042	-0.566691	0.331598	-0.376289	0.435146	-0.305334	0.729142	-0.71106	0.0392622	-0.190402	0.785549	-0.261358	0.679663	0.144369	0.942774	-0.0709552	0.996377	0.334771	0.558783	0.405726	0.348904
dfrA	NWMN_1337	-0.165237	0.784332	0.218827	0.450323	0.438621	0.10242	-0.268996	0.255538	-0.384064	0.196864	-0.603858	0.00381834	0.103758	0.933577	-0.219794	0.996377	0.487823	0.0519337	0.707616	0.000339291
dinP	NWMN_1833	0.353507	0.611343	0.174498	0.732206	0.0192399	0.984566	0.833489	0.00382133	0.179009	0.777405	0.334267	0.500357	-0.479982	0.563111	0.155259	0.996377	-0.658991	0.0634295	-0.814249	0.00755924
dnaI	NWMN_1577	-0.371569	0.244488	0.281499	0.284041	0.190042	0.71078	-0.276625	0.211792	-0.653068	0.00204757	-0.561611	0.00811958	-0.094944	0.940125	0.0914569	0.996377	0.558124	0.00830936	0.466667	0.0291126
dnaJ	NWMN_1482	0.529595	0.0368366	0.232636	0.450323	0.0224652	0.980829	0.769175	5.11103e-05	0.296959	0.36919	0.50713	0.0330346	-0.23958	0.722517	0.210171	0.996377	-0.536539	0.0187128	-0.74671	0.000108983
dnaK	NWMN_1483	0.533623	0.203707	0.316331	0.426891	0.127659	0.915693	0.686606	0.00985751	0.217293	0.675301	0.405965	0.274693	-0.152983	0.910372	0.188672	0.996377	-0.370275	0.340967	-0.558947	0.0526606
dra	NWMN_0082	0.0181218	0.992959	0.203512	0.537565	0.344086	0.44084	0.48675	0.0275629	-0.185391	0.660403	-0.325965	0.291779	-0.468628	0.252501	-0.140574	0.996377	-0.283238	0.392839	-0.142664	0.662327
ebpS	NWMN_1389	-0.109192	0.835158	0.0759557	0.791003	0.362082	0.135041	-0.0136593	0.959089	-0.185148	0.544899	-0.471275	0.00791328	-0.0955331	0.912216	-0.286127	0.869444	0.089615	0.800495	0.375742	0.0352561
entB	NWMN_0131	-0.341091	0.652956	0.413169	0.33971	0.148293	NA	-0.443581	0.216009	-0.75426	0.047654	-0.489384	0.269144	0.10249	0.961756	0.264876	0.996377	0.85675	0.0139112	0.591874	0.107136
era	NWMN_1470	0.26382	0.611343	0.174716	0.623482	0.225372	0.71078	0.458254	0.0483872	0.0891045	0.871364	0.0384488	0.947143	-0.194433	0.820482	-0.0506557	0.996377	-0.283538	0.413774	-0.232882	0.429841
ezrA	NWMN_1611	0.293094	0.218009	0.204033	0.344609	0.0939065	0.873404	0.329391	0.0345492	0.0890604	0.778444	0.199187	0.391574	-0.0362976	0.974658	0.110127	0.996377	-0.125358	0.641156	-0.235485	0.193783
fbaA	NWMN_2029	0.59522	0.398646	0.604575	0.239203	0.195521	0.908244	0.809454	0.0348818	-0.00935485	0.990397	0.399699	0.510428	-0.214234	0.910372	0.409054	0.996377	-0.204879	0.786881	-0.613933	0.15256
ffh	NWMN_1147	0.0524756	0.949247	0.310915	0.222626	0.351305	0.25205	0.384239	0.0463489	-0.25844	0.385702	-0.298829	0.236921	-0.331763	0.48403	-0.0403895	0.996377	-0.0733234	0.860534	-0.0329339	0.922628
fhuA	NWMN_0616	-0.377432	0.760315	-1.19854	0.0226777	-0.930124	0.164878	-0.812032	0.0847761	0.821109	0.21263	0.552693	0.435623	0.4346	0.78599	-0.268416	0.996377	-0.386509	0.635198	-0.118093	0.885006
fmhB	NWMN_2163	-0.389382	0.0874485	-0.0377681	0.89537	0.0279569	0.974779	-0.26944	0.152585	-0.351614	0.155691	-0.417339	0.0381551	-0.119942	0.894465	-0.065725	0.996377	0.231672	0.401956	0.297397	0.149066
folC	NWMN_1557	0.112057	0.824756	0.222873	0.340226	0.158027	0.71817	0.382978	0.0198346	-0.110815	0.735106	-0.0459699	0.906452	-0.270921	0.562882	0.0648453	0.996377	-0.160105	0.567217	-0.224951	0.268842
ftsA	NWMN_1095	-0.12294	0.689526	-0.106736	0.56574	-0.0301842	0.958967	-0.251699	0.0483872	-0.0162037	0.95329	-0.0927555	0.695932	0.12876	0.745913	-0.0765518	0.996377	0.144963	0.45148	0.221515	0.113722
ftsH	NWMN_0473	-0.279379	0.33634	-0.284752	0.19488	-0.159426	0.71383	-0.567274	0.000232733	0.00537293	0.988103	-0.119953	0.715326	0.287894	0.527867	-0.125326	0.996377	0.282521	0.208089	0.407847	0.0205883
ftsK	NWMN_1185	0.119789	0.782594	0.331252	0.0671768	0.443959	0.0270276	0.107677	0.564247	-0.211463	0.366853	-0.324171	0.0591734	0.0121119	0.989503	-0.112708	0.996377	0.223575	0.293427	0.336283	0.0326772
ftsL	NWMN_1090	-0.428552	0.166374	0.0876277	0.806435	0.282243	0.520137	-0.29047	0.212639	-0.516179	0.0464023	-0.710795	0.000475522	-0.138081	0.896466	-0.194615	0.996377	0.378098	0.163805	0.572713	0.00696
ftsZ	NWMN_1096	-0.178199	0.466067	0.016767	0.934951	0.16004	0.572596	-0.125376	0.389735	-0.194966	0.319873	-0.338239	0.0104232	-0.0528227	0.942774	-0.143273	0.996377	0.142143	0.468776	0.285416	0.0305018
gatA	NWMN_1838	-0.628351	0.272187	-0.422832	0.393639	-0.171151	0.908244	-0.793056	0.0264634	-0.205519	0.77937	-0.4572	0.391574	0.164705	0.938217	-0.251682	0.996377	0.370224	0.532961	0.621905	0.124315
gatC	NWMN_1839	-0.515642	0.674286	-0.472361	0.532377	-0.415817	0.770441	-1.38655	0.0140476	-0.0432812	0.972823	-0.0998253	0.943756	0.870905	0.645039	-0.0565442	0.996377	0.914186	0.26932	0.97073	0.156405
gcvPA	NWMN_1440	-0.25049	0.574179	-0.299063	0.298537	0.00430377	0.996828	-0.56639	0.00557006	0.0485723	0.930496	-0.254794	0.429524	0.3159	0.635042	-0.303366	0.996377	0.267327	0.42513	0.570694	0.00722968
gcvPB	NWMN_1439	-0.274426	0.650584	-0.24962	0.508805	0.089494	0.948369	-0.572289	0.0286959	-0.0248053	0.965345	-0.36392	0.31334	0.297863	0.722517	-0.339114	0.996377	0.322668	0.427005	0.661783	0.0122394
gcvT	NWMN_1441	-0.286824	0.697009	-0.147044	0.759513	0.290743	0.704088	-0.586693	0.0592364	-0.13978	0.828498	-0.577567	0.0983805	0.299869	0.776727	-0.437787	0.996377	0.439649	0.308123	0.877436	0.00273199
glmS	NWMN_2056	-0.266771	0.592022	-0.0438108	0.90655	0.440721	0.193601	-0.144474	0.602838	-0.222961	0.579639	-0.707492	0.000994713	-0.122297	0.913336	-0.484531	0.273004	0.100664	0.835759	0.585195	0.00780326
glnR	NWMN_1216	-0.605929	0.343481	-0.427043	0.421855	0.0295027	0.984566	-0.83313	0.0256245	-0.178886	0.821017	-0.635431	0.182045	0.227202	0.910372	-0.456546	0.996377	0.406088	0.503298	0.862633	0.0258231
glpP	NWMN_1206	-0.440272	0.75688	-1.60473	0.0350212	-0.698745	NA	-0.652007	0.26933	1.16446	0.251561	0.258473	0.839823	0.211734	0.953126	-0.905988	0.996377	-0.952726	0.351743	-0.0467385	0.961064
glpQ	NWMN_0830	-1.20456	0.124954	-0.189675	NA	0.128653	NA	-1.22614	0.0392622	-1.01488	0.234144	-1.33321	0.0380896	0.0215792	0.997806	-0.318328	0.996377	1.03646	0.174352	1.35479	0.0260309
gpsA	NWMN_1383	-0.348804	0.428127	-0.102734	0.785447	-0.113096	0.908244	-0.495956	0.0377982	-0.24607	0.560051	-0.235709	0.543195	0.147152	0.905884	0.0103613	0.996377	0.393222	0.216233	0.38286	0.167059
groEL	NWMN_1937	0.524794	0.330586	0.224225	0.64529	0.226856	0.842422	0.704226	0.0218079	0.300569	0.593318	0.297938	0.562499	-0.179433	0.910372	-0.00263078	0.996377	-0.480001	0.25251	-0.477371	0.178516
grpE	NWMN_1484	0.595836	0.166237	0.0865104	0.866134	-0.0279575	0.981159	0.617368	0.0395216	0.509326	0.234144	0.623794	0.0669643	-0.0215321	0.989973	0.114468	0.996377	-0.530858	0.147076	-0.645326	0.0357761
guaA	NWMN_0381	-0.537215	0.166374	0.237928	0.545247	0.0999266	0.938296	-0.903091	0.000251568	-0.775142	0.00710359	-0.637141	0.030731	0.365876	0.669057	0.138001	0.996377	1.14102	1.24363e-06	1.00302	3.1371e-05
guaB	NWMN_0380	-0.37383	0.565051	0.232869	0.609919	0.131608	0.921109	-1.11085	5.11103e-05	-0.606699	0.118225	-0.505438	0.192475	0.737018	0.101411	0.101261	0.996377	1.34372	3.8607e-07	1.24246	3.26362e-06
hemA	NWMN_1566	-0.112122	0.78504	0.00488728	0.982322	0.110415	0.8114	-0.302871	0.037373	-0.117009	0.66268	-0.222537	0.239509	0.19075	0.669057	-0.105528	0.996377	0.307759	0.0666514	0.413286	0.00293158
hepT	NWMN_1379	-0.546385	0.146001	-0.0458948	0.913465	0.176776	0.848611	-0.576141	0.0367564	-0.500491	0.190732	-0.723161	0.00958895	0.0297561	0.980675	-0.222671	0.996377	0.530247	0.12241	0.752917	0.00534965
hisA	NWMN_2572	0.289454	0.870926	0.576508	0.46804	0.363428	NA	1.13614	0.0395216	-0.287054	0.80958	-0.0739739	0.955482	-0.846685	0.579298	0.21308	0.996377	-0.559631	0.518805	-0.772711	0.228957
hisF	NWMN_2571	0.18239	0.938883	0.672034	0.393639	0.397562	NA	1.30552	0.0156745	-0.489644	0.630281	-0.215171	0.86069	-1.12313	0.294309	0.274473	0.996377	-0.633486	0.442498	-0.907959	0.140527
hisIE	NWMN_2570	0.571075	0.623295	0.656625	0.360347	0.499127	NA	1.54295	0.00100906	-0.08555	0.945042	0.0719484	0.954881	-0.971877	0.346067	0.157498	0.996377	-0.886327	0.155902	-1.04383	0.0485993
hla	NWMN_1073	1.20424	0.00548837	1.40606	0.000813823	0.200891	0.914329	0.973571	0.0195835	-0.201827	0.819746	1.00335	0.0301071	0.230666	0.912258	1.20517	0.0208392	0.432493	0.517861	-0.77268	0.0944689
hrcA	NWMN_1485	0.736884	0.156343	0.0772792	0.897316	-0.0908707	0.958967	0.71615	0.0532964	0.659605	0.188365	0.827755	0.0400371	0.0207344	0.997806	0.16815	0.996377	-0.63887	0.155902	-0.80702	0.0309622
hsdR	NWMN_0139	-0.116521	0.851016	0.24137	0.391384	0.241873	0.599812	-0.343802	0.127229	-0.357891	0.229666	-0.358394	0.173902	0.227282	0.745913	-0.000503096	0.999278	0.585173	0.00830936	0.585676	0.00541688
hsdS.2	NWMN_1699	-0.680293	0.280671	-1.07386	0.0299098	0.0547555	NA	-0.801441	0.0532964	0.393566	0.653342	-0.735048	0.136651	0.121148	0.967566	-1.12861	0.0738052	-0.272418	0.774252	0.856197	0.0526606
ilvE	NWMN_0516	-0.202674	0.758219	0.137542	0.703305	0.166453	0.845108	-0.378053	0.139981	-0.340216	0.353593	-0.369126	0.239636	0.175379	0.876618	-0.0289105	0.996377	0.515595	0.0706798	0.544506	0.0306187
ispA	NWMN_1427	-0.312353	0.671693	-0.186324	0.696494	0.0699062	0.960231	-0.673462	0.0344584	-0.12603	0.859351	-0.382259	0.412409	0.361109	0.722517	-0.25623	0.996377	0.487138	0.269246	0.743368	0.0231004
kdpB	NWMN_1981	0.411895	0.782594	0.19626	NA	0.234778	NA	1.46798	0.00046976	0.215636	0.855178	0.177118	0.872858	-1.05608	0.117383	-0.0385178	0.996377	-1.27172	0.0114442	-1.2332	0.00855555
kdpC	NWMN_1980	0.720854	0.667154	0.643246	NA	0.642393	NA	1.68698	0.00770759	0.0776083	0.955755	0.0784612	0.963841	-0.966125	0.581254	0.000852884	0.999614	-1.04373	0.212532	-1.04459	0.14597
kdpD	NWMN_1983	0.974877	0.0526598	0.100686	0.891302	-0.0456841	NA	1.46597	5.11103e-05	0.874191	0.101517	1.02056	0.0280216	-0.491089	0.694409	0.14637	0.996377	-1.36528	0.00058277	-1.51165	5.4024e-05
ldh	NWMN_2499	-0.634724	0.452083	0.413816	0.488725	0.247513	0.873404	-0.247747	0.64954	-1.04854	0.0379845	-0.882238	0.0760686	-0.386977	0.809305	0.166303	0.996377	0.661563	0.24585	0.495261	0.35291
lgt	NWMN_0729	-0.0711274	0.954448	-0.308246	0.452129	0.109783	0.936788	-0.553358	0.0729656	0.237119	0.672722	-0.180911	0.751657	0.482231	0.579298	-0.418029	0.996377	0.245112	0.658861	0.663141	0.0370241
lip	NWMN_2569	2.09353	3.88588e-10	0.900689	0.0688846	-0.236127	0.88914	2.51648	2.47871e-15	1.19284	0.00535124	2.32965	2.88694e-12	-0.422948	0.745913	1.13682	0.0327486	-1.61579	3.45268e-06	-2.7526	1.50702e-17
lsp	NWMN_1107	-0.556307	0.695802	-0.96857	0.253441	-1.55317	NA	0.178732	0.802457	0.412263	0.764991	0.996865	0.35812	-0.735039	0.694409	0.584602	0.996377	-1.1473	0.151998	-1.7319	0.0162332
memD	NWMN_0913	-0.448966	0.0692271	-0.115278	0.703597	-0.0063218	0.994352	-0.592806	0.00145672	-0.333688	0.252048	-0.442644	0.0471936	0.14384	0.876618	-0.108956	0.996377	0.477528	0.0314149	0.586484	0.00228292
mfd	NWMN_0466	-0.36232	0.421223	-0.262133	0.440905	-0.123028	0.905444	-0.582812	0.0150144	-0.100187	0.856681	-0.239292	0.554886	0.220492	0.817474	-0.139104	0.996377	0.32068	0.395889	0.459784	0.0945153
mnhA.2	NWMN_0822	-0.228347	0.508308	-0.219833	0.36828	-0.146696	0.770441	-0.43586	0.0122933	-0.00851324	0.98335	-0.0816505	0.838987	0.207514	0.722517	-0.0731373	0.996377	0.216027	0.442498	0.289164	0.17292
mnhB.2	NWMN_0821	-0.290989	0.653669	-0.241808	0.564292	-0.0487743	0.970623	-0.596392	0.0460623	-0.0491808	0.945042	-0.242215	0.639858	0.305403	0.758851	-0.193034	0.996377	0.354584	0.454356	0.547618	0.100083
mnhD.1	NWMN_0596	0.786816	0.200586	1.02272	0.0293043	0.229999	NA	0.79666	0.055337	-0.235907	0.767549	0.556817	0.342859	-0.0098442	0.997806	0.792725	0.524369	0.226063	0.769832	-0.566662	0.244184
mnhD.2	NWMN_0819	-0.411122	0.121972	-0.158026	0.58953	-0.248503	0.554411	-0.470817	0.0159572	-0.253095	0.443171	-0.162618	0.662711	0.0596956	0.961756	0.0904768	0.996377	0.312791	0.268284	0.222314	0.400685
mnhF.1	NWMN_0598	0.587314	0.458443	1.33058	0.000813823	0.385796	NA	0.732463	0.0880657	-0.743264	0.163594	0.201519	0.825688	-0.145149	0.953126	0.944782	0.171798	0.598114	0.264186	-0.346668	0.545548
mnhF.2	NWMN_0817	-0.815474	0.040958	-0.00261768	0.996441	-0.0374594	NA	-0.519555	0.135011	-0.812857	0.0488309	-0.778015	0.048544	-0.295919	0.833476	0.0348418	0.996377	0.516937	0.268284	0.482096	0.230906
mnhG.1	NWMN_0599	0.294672	0.838784	1.14789	0.0299098	0.5014	NA	0.634414	0.21213	-0.853221	0.174138	-0.206728	0.841143	-0.339741	0.875138	0.646494	0.996377	0.51348	0.458786	-0.133014	0.864369
moaA	NWMN_2168	-0.255607	0.458443	0.221488	0.360347	0.0460707	0.958967	-0.248552	0.211792	-0.477095	0.022501	-0.301678	0.209691	-0.00705457	0.997806	0.175417	0.996377	0.47004	0.0184697	0.294623	0.173503
modA	NWMN_2179	-0.40449	0.451721	-0.303856	0.439047	0.0684245	0.958967	-0.527786	0.0677126	-0.100634	0.883741	-0.472915	0.185737	0.123296	0.942774	-0.372281	0.996377	0.22393	0.666453	0.59621	0.0472665
mraW	NWMN_1089	-0.168885	0.803062	0.389946	0.175079	0.50042	0.0990429	-0.0691653	0.82206	-0.558831	0.0327849	-0.669305	0.00222994	-0.0997201	0.938937	-0.110474	0.996377	0.459111	0.0816363	0.569585	0.0103196
mskL	NWMN_1260	1.16436	4.55494e-05	0.775506	0.043107	-0.0437855	0.979288	1.06992	0.000230104	0.388854	0.432938	1.20815	6.71013e-05	0.0944432	0.961756	0.819291	0.151587	-0.294411	0.570527	-1.1137	0.000296585
mtlA	NWMN_2059	0.196658	0.782594	0.589322	0.0342956	0.667922	0.0394487	0.52513	0.0309459	-0.392664	0.281618	-0.471264	0.0990041	-0.328472	0.669057	-0.0786002	0.996377	0.0641924	0.90517	0.142793	0.692434
mtlF	NWMN_2057	0.226221	0.916978	0.805121	0.319995	0.490306	0.770441	-0.573332	0.418131	-0.5789	0.58139	-0.264085	0.839823	0.799552	0.670931	0.314815	0.996377	1.37845	0.0430434	1.06364	0.113246
murQ	NWMN_0135	1.18278	0.00533874	1.63206	1.56515e-05	0.446424	0.703258	1.16771	0.00283575	-0.449278	0.522567	0.736354	0.156264	0.0150656	0.997806	1.18563	0.019455	0.464343	0.45005	-0.721288	0.112526
murZ	NWMN_2028	0.112187	0.842803	-0.2174	0.434637	-0.156938	0.773192	0.26464	0.185582	0.329587	0.251561	0.269125	0.325907	-0.152453	0.833476	-0.0604623	0.996377	-0.48204	0.0228435	-0.421578	0.0372245
mvaK2	NWMN_0555	0.346412	0.512255	0.62068	0.0435306	0.520208	0.192674	0.516397	0.0540169	-0.274268	0.557446	-0.173796	0.741957	-0.169985	0.889759	0.100472	0.996377	0.104283	0.856302	0.003811	0.99444
nhaC	NWMN_2200	0.145381	0.848368	0.654797	0.0132599	0.539596	0.0966741	0.275699	0.323644	-0.509416	0.0965909	-0.394215	0.218424	-0.130318	0.917948	0.115201	0.996377	0.379098	0.256136	0.263897	0.399874
nrdD	NWMN_2515	0.495413	0.551072	0.683536	0.175526	0.252589	0.865932	1.07934	0.00353795	-0.188123	0.819746	0.242824	0.755539	-0.583931	0.589578	0.430947	0.996377	-0.395808	0.526095	-0.826755	0.0415598
nrdE	NWMN_0700	-0.143239	0.874207	-0.00788573	0.98427	-0.0145955	0.984566	-0.826712	0.00216626	-0.135353	0.821017	-0.128644	0.838987	0.683472	0.0997397	0.00670976	0.996377	0.818826	0.00373865	0.812116	0.00307948
nrdF	NWMN_0701	-0.77195	0.000218353	-0.525675	0.0443384	-0.416062	0.234695	-1.06181	2.63781e-08	-0.246274	0.546888	-0.355887	0.240686	0.289863	0.694409	-0.109613	0.996377	0.536138	0.044234	0.645751	0.00507
nrdG	NWMN_2514	0.632235	0.458443	0.688574	0.242236	0.12668	0.958967	1.20532	0.00392183	-0.0563384	0.95329	0.505556	0.456771	-0.573088	0.669057	0.561894	0.996377	-0.51675	0.430769	-1.07864	0.0142183
nrdI	NWMN_0699	-0.0795738	0.958059	-0.185482	0.716604	0.014527	0.988294	-0.903977	0.0034426	0.105908	0.892225	-0.0941008	0.89427	0.824403	0.0716636	-0.200009	0.996377	0.718495	0.0549142	0.918504	0.00365839
nrdR	NWMN_1579	0.325045	0.458443	-0.277509	0.426891	0.0442625	0.967105	0.00372045	0.992477	0.602555	0.0333193	0.280783	0.427892	0.321325	0.669057	-0.321772	0.996377	-0.28123	0.468776	0.040542	0.92411
nupC	NWMN_0483	-0.345943	0.626163	-0.331735	0.458362	-0.263893	0.770441	-0.851348	0.00793985	-0.0142082	0.985236	-0.08205	0.911965	0.505405	0.635042	-0.0678418	0.996377	0.519613	0.270644	0.587455	0.124315
nusA	NWMN_1176	0.24996	0.430583	-0.158267	0.531211	0.0555831	0.948369	0.0620349	0.786614	0.408227	0.0438709	0.194377	0.452142	0.187926	0.722517	-0.21385	0.996377	-0.220302	0.387509	-0.00645181	0.980965
nusG	NWMN_0498	-0.250303	0.646062	-0.261738	0.439047	0.0515447	0.961739	-0.495337	0.0407321	0.0114346	0.98335	-0.301848	0.391574	0.245033	0.749712	-0.313283	0.996377	0.233599	0.567217	0.546881	0.0281634
oppC	NWMN_0857	-0.712553	0.458443	-0.617948	0.380966	-0.456436	NA	-1.30427	0.0144741	-0.0946048	0.944113	-0.256117	0.825688	0.591718	0.745913	-0.161513	0.996377	0.686323	0.429604	0.847836	0.199902
opuCA	NWMN_2347	-0.363607	0.574179	-0.210514	0.648658	-0.119631	0.936788	-0.639485	0.0398575	-0.153094	0.815371	-0.243976	0.661481	0.275878	0.812026	-0.0908825	0.996377	0.428971	0.331637	0.519854	0.139106
p:abcA	NWMN_0613	2.29151	1.30433e-52	1.53084	4.80253e-22	0.0720755	0.948369	2.36708	2.24852e-56	0.760675	3.59873e-05	2.21944	1.53552e-47	-0.0755637	0.948418	1.45876	1.98541e-19	-0.836238	3.0119e-07	-2.295	6.51656e-51
p:arcR	NWMN_2530	0.692408	0.652956	0.23184	0.838205	0.164319	0.958967	2.234	0.000135375	0.460569	0.712904	0.52809	0.658151	-1.54159	0.0997397	0.0675208	0.996377	-2.00216	0.00151759	-2.06968	0.000544861
p:aroA2	NWMN_1630	0.0222491	0.986259	0.324413	0.182391	0.0631409	0.948369	-0.173003	0.453089	-0.302164	0.286224	-0.0408918	0.934082	0.195253	0.7709	0.261272	0.996377	0.497417	0.0184697	0.236144	0.348904
p:asp1	NWMN_2551	0.139293	0.938883	0.331192	0.609919	0.0343583	NA	-1.13314	0.0195835	-0.191899	0.839334	0.104935	0.916612	1.27244	0.0626785	0.296834	0.996377	1.46434	0.00247015	1.1675	0.0225938
p:ausA	NWMN_0123	1.28471	1.66816e-14	0.699703	0.000813823	0.227572	0.703258	2.01952	6.19688e-37	0.58501	0.00971688	1.05714	1.48973e-09	-0.734812	0.00051713	0.472131	0.224207	-1.31982	3.28519e-15	-1.79195	7.89672e-29
p:bfmBAA	NWMN_1423	0.26357	0.574179	0.576265	0.0173474	0.501952	0.0866953	0.492239	0.021759	-0.312695	0.344089	-0.238382	0.477409	-0.228669	0.745913	0.074313	0.996377	0.0840262	0.860534	0.00971314	0.976469
p:bfmBAB	NWMN_1422	0.156727	0.803062	0.646363	0.00279119	0.466027	0.100896	0.476045	0.0218783	-0.489636	0.047654	-0.3093	0.27905	-0.319318	0.585091	0.180336	0.996377	0.170318	0.634924	-0.010018	0.97441
p:bfmBB	NWMN_1421	0.114269	0.879857	0.699877	0.00377183	0.538025	0.0866953	0.349057	0.160727	-0.585608	0.0296813	-0.423757	0.143809	-0.234788	0.749712	0.161852	0.996377	0.350821	0.263976	0.188969	0.554474
p:bshB2	NWMN_0530	-0.123226	0.865759	0.32923	0.284778	0.176121	0.811009	-0.2031	0.458759	-0.452456	0.138264	-0.299347	0.388347	0.0798743	0.957052	0.153109	0.996377	0.53233	0.0449332	0.379221	0.159766
p:cdd	NWMN_1471	0.187805	0.819505	0.188798	0.648658	0.191105	0.848611	0.598068	0.022738	-0.000992916	0.997387	-0.00329966	0.993669	-0.410263	0.581254	-0.00230674	0.996377	-0.40927	0.260582	-0.406963	0.185287
p:clpB	NWMN_0845	0.740616	0.229964	0.487702	0.385281	0.238971	0.873404	1.00961	0.00832986	0.252915	0.743101	0.501645	0.39817	-0.268992	0.882438	0.24873	0.996377	-0.521907	0.356141	-0.770637	0.0679371
p:copA	NWMN_2457	0.475991	0.0703405	-0.0207263	0.948118	-0.187674	0.750331	0.603217	0.00218175	0.496718	0.047654	0.663665	0.00113796	-0.127226	0.899003	0.166948	0.996377	-0.623944	0.00248689	-0.790891	2.17459e-05
p:crr	NWMN_1333	-0.197829	0.518682	0.100561	0.662339	0.194658	0.543484	-0.188082	0.261195	-0.29839	0.14291	-0.392488	0.0145915	-0.00974736	0.995571	-0.0940979	0.996377	0.288643	0.12534	0.38274	0.0135475
p:cvfC	NWMN_1340	-0.207159	0.688563	-0.0267635	0.934951	0.234181	0.627982	-0.295204	0.198428	-0.180395	0.651895	-0.44134	0.066752	0.0880449	0.949073	-0.260945	0.996377	0.26844	0.423585	0.529385	0.0141804
p:cwrA	NWMN_2456	0.281909	0.865759	0.155436	NA	-0.464296	NA	1.60082	0.000280849	0.126473	0.930103	0.746205	0.385124	-1.31891	0.0410591	0.619732	0.996377	-1.44538	0.00373865	-2.06511	1.40011e-05
p:cxcA	NWMN_0634	-0.720528	0.0912728	-0.394928	0.38902	-0.00582079	0.996828	-0.786111	0.0149846	-0.325599	0.589632	-0.714707	0.0567679	0.065583	0.976867	-0.389108	0.996377	0.391182	0.439083	0.78029	0.0217419
p:cysJ	NWMN_2518	0.0364483	0.992959	0.528446	0.522363	0.569466	0.704088	-0.650289	0.295125	-0.491998	0.630281	-0.533018	0.565925	0.686738	0.694409	-0.0410198	0.996377	1.17874	0.0708106	1.21976	0.0370241
p:dat	NWMN_1643	-0.375644	0.460768	-0.036721	0.933519	-0.0592483	0.961739	-0.574865	0.0394592	-0.338923	0.447706	-0.316396	0.452142	0.199221	0.876795	0.0225273	0.996377	0.538144	0.115574	0.515617	0.0945153
p:ddh	NWMN_2422	-0.21882	0.742673	0.234477	0.503153	0.138615	0.883258	-0.913646	1.76021e-05	-0.453297	0.163594	-0.357435	0.274693	0.694826	0.0223738	0.0958621	0.996377	1.14812	1.93725e-08	1.05226	2.77851e-07
p:dgkB	NWMN_1836	0.512589	0.276962	0.322014	0.450218	0.179668	0.873404	0.636891	0.027319	0.190575	0.735504	0.332921	0.470541	-0.124302	0.940307	0.142346	0.996377	-0.314877	0.499593	-0.457223	0.181767
p:dinG	NWMN_1366	-0.464309	0.272187	-0.179431	0.648658	-0.104937	0.936574	-0.536243	0.0483872	-0.284878	0.557795	-0.359372	0.35812	0.0719338	0.968737	-0.0744945	0.996377	0.356811	0.384585	0.431306	0.172678
p:dtd	NWMN_1535	-0.118366	0.888891	0.179552	0.648658	0.270327	0.703258	-0.68034	0.0138721	-0.297919	0.518549	-0.388693	0.274693	0.561974	0.352438	-0.0907745	0.996377	0.859892	0.00224451	0.950667	0.000244122
p:ecb	NWMN_1066	-0.553109	0.226108	-0.67777	0.0531624	-0.182498	0.865961	-0.880589	0.0015179	0.124662	0.848634	-0.370611	0.408033	0.32748	0.734768	-0.495272	0.869444	0.202818	0.716037	0.698091	0.0221723
p:efb	NWMN_1069	-0.402832	0.458443	-0.449458	0.236109	-0.163708	0.875877	-1.03247	3.83986e-05	0.0466261	0.945042	-0.239125	0.631846	0.629637	0.157658	-0.285751	0.996377	0.583011	0.0816363	0.868762	0.00102223
p:esxA	NWMN_0219	0.919477	0.065035	0.568606	0.304938	-0.0177052	0.989095	0.920541	0.0191786	0.350871	0.630281	0.937182	0.0342198	-0.00106456	0.999044	0.586311	0.996377	-0.351936	0.599567	-0.938247	0.0225938
p:facZ	NWMN_1632	0.361619	0.706001	0.735027	0.124372	0.590616	0.419094	0.92854	0.0103943	-0.373408	0.578468	-0.228997	0.761232	-0.566921	0.585091	0.144411	0.996377	-0.193513	0.80105	-0.337924	0.492643
p:fakB2	NWMN_1336	-0.12253	0.888891	0.0729966	0.873373	0.402732	0.442205	-0.467015	0.113227	-0.195526	0.712904	-0.525262	0.0990041	0.344486	0.694409	-0.329736	0.996377	0.540012	0.122009	0.869748	0.000895585
p:farR	NWMN_2452	0.318879	0.554474	-0.279709	0.49143	-0.452834	0.415748	0.319217	0.260899	0.598587	0.0868556	0.771713	0.00890426	-0.000337778	0.999044	0.173125	0.996377	-0.598925	0.0706798	-0.772051	0.00674411
p:fdh	NWMN_0121	1.87829	0.00182334	0.768461	NA	0.337722	NA	1.67521	0.00473662	1.10983	0.163594	1.54056	0.0200982	0.203079	0.952117	0.430739	0.996377	-0.906746	0.268284	-1.33748	0.0420101
p:fmtA	NWMN_0926	0.789168	0.128624	-0.584162	0.382153	-0.267538	NA	0.355501	0.454509	1.37333	0.00453524	1.05671	0.0191445	0.433666	0.722517	-0.316623	0.996377	-0.939663	0.0989237	-0.62304	0.237799
p:folE2	NWMN_0529	-0.223228	0.695006	0.309942	0.306823	0.152905	0.853363	-0.333599	0.182868	-0.53317	0.047654	-0.376133	0.209691	0.110371	0.933414	0.157037	0.996377	0.643541	0.00656148	0.486504	0.0495364
p:galM	NWMN_2239	0.243273	0.782594	-0.23751	0.626166	-0.539717	NA	0.0718567	0.863516	0.480783	0.321296	0.78299	0.0268668	0.171416	0.911012	0.302207	0.996377	-0.309367	0.563024	-0.611574	0.0928446
p:gcp	NWMN_1956	-0.0527846	0.976284	0.0815536	0.861284	0.134388	0.908244	-0.515209	0.0872177	-0.134338	0.819746	-0.187172	0.727966	0.462425	0.581254	-0.0528343	0.996377	0.596763	0.0934835	0.649597	0.0353451
p:gcvH	NWMN_0776	-0.73367	0.00156778	-0.612037	0.0226777	-0.0943931	0.936788	-0.779302	0.000308013	-0.121633	0.81195	-0.639277	0.00912387	0.0456318	0.976867	-0.517644	0.271619	0.167265	0.709629	0.684909	0.00292768
p:gcvH-L	NWMN_0317	-0.108471	0.967904	-0.2606	NA	0.270283	NA	0.951953	0.0275629	0.152129	0.917159	-0.378755	0.679791	-1.06042	0.135016	-0.530883	0.996377	-1.21255	0.0217503	-0.68167	0.180856
p:gisA	NWMN_0143	-0.0776681	0.980697	0.574384	0.410771	0.50827	NA	-0.821302	0.163517	-0.652052	0.414991	-0.585939	0.452142	0.743633	0.669057	0.0661132	0.996377	1.39569	0.0159415	1.32957	0.0162929
p:gltS	NWMN_2246	-0.845465	0.551512	0.0428155	0.963445	0.490685	NA	-1.53277	0.0499178	-0.88828	0.41985	-1.33615	0.0861597	0.687309	0.825788	-0.447869	0.996377	1.57559	0.0902854	2.02346	0.00722968
p:gltT	NWMN_2284	0.358856	0.490234	0.11875	0.791003	-0.391609	0.491434	-0.054568	0.882993	0.240106	0.630281	0.750466	0.00900313	0.413424	0.585091	0.510359	0.710024	0.173318	0.746096	-0.337041	0.348904
p:gtfB	NWMN_2546	0.521572	0.615745	0.593989	0.360347	0.212566	0.919081	0.94701	0.0425647	-0.0724171	0.945042	0.309006	0.736982	-0.425438	0.791583	0.381424	0.996377	-0.35302	0.659584	-0.734444	0.158724
p:hchA	NWMN_0513	0.132713	0.842803	0.558426	0.029816	0.367123	0.37545	0.465863	0.037373	-0.425713	0.14773	-0.234409	0.504158	-0.333149	0.585091	0.191303	0.996377	0.0925632	0.84846	-0.0987401	0.773301
p:hisR	NWMN_1845	-0.202928	0.821147	-0.295532	0.503153	-0.408849	NA	0.269451	0.403502	0.0926047	0.914489	0.205921	0.752437	-0.472379	0.579298	0.113317	0.996377	-0.564983	0.140888	-0.6783	0.0372245
p:hit	NWMN_1729	-0.320301	0.611343	-0.175062	0.68898	0.0668631	0.958967	-0.836527	0.00433391	-0.14524	0.818747	-0.387165	0.348311	0.516226	0.563111	-0.241925	0.996377	0.661465	0.082507	0.90339	0.00293158
p:hlb-1	NWMN_1873	0.547999	0.458443	0.544966	0.30893	-0.134321	NA	1.21268	0.000311111	0.00303277	0.997132	0.68232	0.19846	-0.664685	0.410922	0.679287	0.90927	-0.667718	0.140888	-1.34701	0.000175798
p:hptR	NWMN_0159	-0.47895	0.613744	0.273441	0.650736	-0.0902821	NA	-0.75028	0.108997	-0.752392	0.211873	-0.388668	0.605975	0.27133	0.910372	0.363724	0.996377	1.02372	0.0441994	0.659998	0.224164
p:hptS	NWMN_0160	-0.540199	0.466982	-0.241172	0.688687	-0.203204	NA	-0.865903	0.0428371	-0.299027	0.711851	-0.336995	0.656868	0.325704	0.876618	-0.0379677	0.996377	0.624731	0.320053	0.662699	0.197996
p:hrtA	NWMN_2261	-2.65255	4.25766e-07	-0.92985	0.214337	-0.135592	NA	-3.3738	3.26249e-10	-1.7227	0.0109049	-2.51696	2.66624e-06	0.721254	0.745913	-0.794258	0.996377	2.44395	5.80505e-05	3.23821	3.23854e-09
p:hrtB	NWMN_2262	-2.73793	9.13255e-06	-1.43733	NA	-0.284896	NA	-3.85302	1.79966e-08	-1.3006	0.196864	-2.45304	0.000141512	1.11509	0.694409	-1.15244	0.710024	2.41569	0.00444442	3.56813	4.09595e-07
p:hxlA	NWMN_0533	0.178368	0.803062	0.573589	0.0386042	0.464924	0.194967	0.584853	0.0111504	-0.395222	0.254685	-0.286556	0.435753	-0.406485	0.494857	0.108665	0.996377	-0.0112638	0.984638	-0.119929	0.745583
p:hxlB	NWMN_0534	0.215786	0.746825	0.734198	0.00279119	0.475602	0.192674	0.700615	0.00170985	-0.518411	0.0749269	-0.259816	0.491219	-0.484828	0.294309	0.258595	0.996377	0.0335831	0.9509	-0.225012	0.470346
p:isaA	NWMN_2469	-0.631155	0.430583	-0.465405	0.439047	0.0717779	0.971521	-0.79541	0.0646068	-0.16575	0.86533	-0.702933	0.189899	0.164255	0.949365	-0.537183	0.996377	0.330005	0.651531	0.867188	0.0486793
p:ktrA	NWMN_0954	0.49554	0.214114	0.40343	0.263628	0.490923	0.234695	0.758383	0.00150412	0.0921107	0.88142	0.00461702	0.991767	-0.262843	0.745913	-0.0874937	0.996377	-0.354954	0.326044	-0.26746	0.410246
p:lctP2	NWMN_2268	-0.385113	0.554474	-0.0709412	0.891302	0.0452269	0.974779	-0.725357	0.0159572	-0.314172	0.562401	-0.43034	0.311776	0.340244	0.722517	-0.116168	0.996377	0.654416	0.0646445	0.770584	0.0122394
p:lmrS	NWMN_2068	0.408224	0.646114	0.791623	0.0866144	0.363814	0.71383	1.11011	0.00147574	-0.383399	0.564975	0.0444097	0.963841	-0.701888	0.379501	0.427809	0.996377	-0.318488	0.610094	-0.746297	0.0597435
p:lqo	NWMN_2504	-0.381103	0.229964	-0.0418745	0.900626	0.062131	0.953136	-0.379005	0.0729656	-0.339229	0.254685	-0.443234	0.0569786	-0.00209807	0.998955	-0.104006	0.996377	0.337131	0.201426	0.441136	0.0384087
p:lyrA	NWMN_2236	-0.834145	0.0694813	-0.470942	0.344609	-0.216779	0.865961	-1.02453	0.00423785	-0.363203	0.598918	-0.617365	0.201951	0.190384	0.927885	-0.254162	0.996377	0.553587	0.305701	0.80775	0.0454278
p:lytH	NWMN_1534	-0.324891	0.554474	0.279193	0.426891	0.357185	0.460107	-0.369994	0.197774	-0.604084	0.0513269	-0.682077	0.0113657	0.0451024	0.976867	-0.0779924	0.996377	0.649187	0.0269073	0.727179	0.0052356
p:mazF	NWMN_1974	-0.12351	0.861092	0.435561	0.120991	0.421955	0.225322	-0.140935	0.621051	-0.559071	0.0334875	-0.545466	0.0259264	0.0174248	0.989973	0.0136053	0.996377	0.576496	0.0170951	0.562891	0.0137194
p:mbcS	NWMN_2506	-0.0514259	0.961228	0.486672	0.047186	0.419682	0.186284	0.308722	0.168643	-0.538098	0.0254967	-0.471108	0.0451167	-0.360148	0.494857	0.0669901	0.996377	0.17795	0.616683	0.11096	0.731831
p:mcsA	NWMN_0485	0.705979	0.0985824	0.231684	0.647028	0.0350868	0.979371	0.72983	0.0228935	0.474296	0.337687	0.670893	0.0719131	-0.0238506	0.989973	0.196597	0.996377	-0.498146	0.256256	-0.694743	0.0388466
p:mcsB	NWMN_0486	0.576453	0.18156	0.239981	0.58953	0.0265335	0.982266	0.586209	0.0483872	0.336472	0.497229	0.549919	0.123093	-0.00975586	0.997806	0.213447	0.996377	-0.346228	0.427251	-0.559675	0.0749318
p:menF	NWMN_0912	-0.452853	0.357828	-0.403855	0.296263	-0.172877	0.865932	-0.712044	0.00980292	-0.0489979	0.945042	-0.279976	0.55091	0.259191	0.807778	-0.230978	0.996377	0.308189	0.506691	0.539167	0.0868009
p:metX	NWMN_0011	0.351507	0.825616	-0.0748502	NA	-0.670071	NA	0.647622	0.255538	0.426357	0.701921	1.02158	0.219238	-0.296115	0.910372	0.595221	0.996377	-0.722472	0.392839	-1.31769	0.0456916
p:mgrA	NWMN_0655	0.259504	0.458443	0.172643	0.509789	0.0270023	0.974779	0.412749	0.0186167	0.0868612	0.819746	0.232502	0.386815	-0.153245	0.818796	0.145641	0.996377	-0.240106	0.345965	-0.385747	0.0407234
p:mntA	NWMN_0603	-0.870936	0.41681	-0.193155	0.839415	-0.0163221	0.994667	-1.41992	0.00991001	-0.677781	0.473724	-0.854614	0.25944	0.548989	0.776201	-0.176833	0.996377	1.22677	0.0607938	1.4036	0.0139891
p:mntB	NWMN_0602	-0.621892	0.529876	-0.495837	0.472189	-0.358151	0.835758	-1.46532	0.00128022	-0.126054	0.922937	-0.263741	0.800556	0.843429	0.494236	-0.137687	0.996377	0.969483	0.0955277	1.10717	0.0269787
p:mntC	NWMN_0601	-0.569313	0.593662	-0.515111	0.452129	-0.199604	0.936574	-1.19876	0.00995795	-0.0542021	0.955755	-0.369709	0.676841	0.62945	0.669057	-0.315507	0.996377	0.683652	0.305701	0.999159	0.0475061
p:mntH	NWMN_0971	0.382988	0.325213	0.0920198	0.809573	-0.367333	0.411466	0.171008	0.530602	0.290968	0.422816	0.750321	0.000505186	0.211979	0.789083	0.459353	0.47343	-0.0789883	0.878834	-0.538342	0.0215545
p:mpfB	NWMN_0791	-0.223034	0.837875	0.573831	0.182851	0.585689	0.314568	0.41424	0.264083	-0.796865	0.0556122	-0.808723	0.0370587	-0.637275	0.424107	-0.0118581	0.996377	0.159591	0.826662	0.171449	0.745132
p:mupG	NWMN_0134	1.24724	0.00408135	1.62892	3.66862e-05	0.265729	0.865961	1.26876	0.00145672	-0.381671	0.618567	0.981515	0.0378302	-0.0215137	0.997806	1.36319	0.00328468	0.360158	0.614075	-1.00303	0.021504
p:murP	NWMN_0136	0.937608	0.108196	1.47475	0.00059698	0.535649	0.599812	0.887829	0.0434045	-0.537138	0.440789	0.401959	0.57971	0.0497792	0.980675	0.939097	0.271619	0.586917	0.329069	-0.35218	0.555107
p:mutM	NWMN_1582	-0.332946	0.454443	-0.0319656	0.933432	0.0808381	0.938296	-0.582516	0.0100838	-0.300981	0.414991	-0.413784	0.151577	0.24957	0.745913	-0.112804	0.996377	0.550551	0.0406814	0.663354	0.00419619
p:nagD	NWMN_0800	-0.330023	0.512255	-0.00621206	0.985822	0.13433	0.892073	-0.471412	0.0789078	-0.323811	0.440789	-0.464353	0.143809	0.14139	0.913696	-0.140543	0.996377	0.4652	0.161615	0.605743	0.0243227
p:nikE	NWMN_1290	0.848015	0.134541	0.880777	0.0806947	0.411592	NA	1.07845	0.00560891	-0.0327619	0.971698	0.436423	0.499933	-0.230432	0.910372	0.469185	0.996377	-0.19767	0.80956	-0.666854	0.14422
p:norB	NWMN_1346	-0.39425	0.782594	0.621243	0.357891	0.389357	0.789584	-0.675471	0.217005	-1.01549	0.102128	-0.783607	0.227504	0.281221	0.913336	0.231886	0.996377	1.29671	0.0140814	1.06483	0.0435514
p:nuc	NWMN_0760	-0.450962	0.630446	0.450459	0.410771	0.192469	0.908244	-1.33363	0.00230778	-0.901421	0.0662495	-0.643431	0.238077	0.882672	0.414124	0.25799	0.996377	1.78409	1.35451e-05	1.5261	0.000369038
p:pdxS	NWMN_0481	-0.665151	0.447095	-0.261252	0.711822	0.533611	0.613725	-0.549433	0.259356	-0.4039	0.620598	-1.19876	0.00900313	-0.115718	0.968737	-0.794862	0.710024	0.288182	0.732687	1.08304	0.0153274
p:pdxT	NWMN_0482	-0.684675	0.458443	-0.290002	0.698786	0.420736	0.745978	-0.57472	0.269033	-0.394674	0.656395	-1.10541	0.0342198	-0.109956	0.974658	-0.710738	0.996377	0.284718	0.757908	0.995456	0.044327
p:pepF	NWMN_0870	-0.917763	0.0969919	-0.236484	0.708861	-0.0592945	0.974779	-0.846602	0.0492955	-0.681279	0.286224	-0.858469	0.0861597	-0.071161	0.976867	-0.17719	0.996377	0.610118	0.31713	0.787308	0.0950334
p:pepQ	NWMN_1602	-0.618594	0.148519	-0.200617	0.662339	0.0985499	0.948369	-0.723294	0.016617	-0.417977	0.385702	-0.717144	0.0333375	0.1047	0.957052	-0.299167	0.996377	0.522677	0.193992	0.821844	0.00722635
p:pepQ2	NWMN_1434	-0.515766	0.226108	-0.276662	0.48068	0.00820376	0.994352	-0.630171	0.0241113	-0.239104	0.651895	-0.523969	0.125794	0.114405	0.949365	-0.284866	0.996377	0.353508	0.427251	0.638374	0.0306187
p:pitA	NWMN_0633	-0.624015	0.0276863	-0.330949	0.331034	-0.0977869	0.936788	-0.618803	0.0103943	-0.293067	0.498426	-0.526228	0.0684349	-0.00521228	0.998848	-0.233162	0.996377	0.287854	0.461992	0.521016	0.0513279
p:plc	NWMN_0041	0.746972	0.546874	0.811633	0.322859	0.831393	NA	1.42028	0.00832986	-0.0646601	0.955755	-0.084421	0.953597	-0.673311	0.690494	-0.0197609	0.996377	-0.608651	0.45005	-0.58889	0.37333
p:pmtA	NWMN_1869	1.29712	0.000119621	0.779556	0.102072	-0.309013	NA	0.646181	0.11154	0.51756	0.341452	1.60613	6.02978e-06	0.650935	0.424107	1.08857	0.0564192	0.133375	0.87752	-0.955195	0.0264852
p:pmtB	NWMN_1868	0.841708	0.629553	-0.0308712	NA	-1.42194	NA	-0.287732	0.806082	0.872579	0.531705	2.26365	0.0388596	1.12944	0.669057	1.39107	NA	0.256861	0.899174	-1.13421	0.405236
p:pmtC	NWMN_1867	1.09403	0.00514416	0.952403	0.0321605	-0.192528	NA	0.604537	0.15334	0.141623	0.87143	1.28655	0.000948009	0.489489	0.689081	1.14493	0.0278703	0.347866	0.591449	-0.797065	0.0801866
p:pmtR	NWMN_1870	1.11591	0.00200254	0.586873	0.267172	-0.208724	NA	0.566694	0.180393	0.529034	0.337687	1.32463	0.000527565	0.549213	0.585091	0.795597	0.667263	0.0201793	0.984638	-0.775417	0.0974035
p:pnbA	NWMN_2350	0.244046	0.794664	0.587779	0.146745	0.340325	0.703258	0.698226	0.0264228	-0.343732	0.531705	-0.096279	0.887322	-0.45418	0.640301	0.247453	0.996377	-0.110448	0.87752	-0.357901	0.362718
p:ppaC	NWMN_1857	-0.109886	0.834248	0.206558	0.393639	0.119101	0.848611	-0.219522	0.249593	-0.316444	0.183904	-0.228987	0.366399	0.109636	0.897602	0.0874569	0.996377	0.42608	0.024928	0.338623	0.0729052
p:proC	NWMN_1410	-0.267108	0.745399	-0.105365	0.835495	-0.0125819	NA	-0.770322	0.0134736	-0.161744	0.804408	-0.254526	0.643492	0.503214	0.585091	-0.0927827	0.996377	0.664957	0.0890251	0.75774	0.0237045
p:psuG	NWMN_0254	-1.55098	0.0874485	-0.879247	NA	0.473783	NA	-1.35997	0.0557087	-0.671738	0.630281	-2.02477	0.00351902	-0.191019	0.974658	-1.35303	0.339947	0.480719	0.739397	1.83375	0.00722968
p:pxpA	NWMN_1506	1.03295	0.317844	0.414442	0.659784	-0.28605	NA	1.03454	0.101034	0.618511	0.562401	1.319	0.0616277	-0.00158818	0.999044	0.700492	0.996377	-0.620099	0.522609	-1.32059	0.0402999
p:qsrR	NWMN_2027	0.197643	0.597355	0.0525689	0.860511	-0.120472	0.848611	0.278587	0.116158	0.145074	0.651895	0.318115	0.143809	-0.0809444	0.927885	0.173041	0.996377	-0.226018	0.372588	-0.39906	0.0267822
p:rnjA	NWMN_0956	-0.265888	0.405759	-0.297811	0.182391	-0.0238492	0.974779	-0.5403	0.000905369	0.0319236	0.944098	-0.242038	0.322384	0.274412	0.581254	-0.273962	0.996377	0.242489	0.342434	0.516451	0.00235973
p:rpiRc	NWMN_2217	0.676006	0.0700606	0.278328	0.536592	-0.28391	0.729142	0.164537	0.678014	0.397678	0.397694	0.959916	0.00126882	0.511469	0.494857	0.562238	0.713841	0.113791	0.868295	-0.448447	0.230561
p:rsmE	NWMN_1480	0.329445	0.529876	0.104444	0.812486	-0.230758	0.770441	0.471961	0.0739895	0.225001	0.646498	0.560204	0.0759946	-0.142516	0.911012	0.335203	0.996377	-0.367517	0.321227	-0.70272	0.00957105
p:saHPF	NWMN_0721	0.319604	0.791811	0.542378	0.344609	0.378801	0.729142	0.834182	0.0455304	-0.222773	0.796677	-0.0591967	0.954196	-0.514578	0.694409	0.163577	0.996377	-0.291804	0.699115	-0.455381	0.377562
p:sasG	NWMN_2392	-0.119632	0.92275	0.39457	0.381227	0.443339	0.491434	-0.385418	0.281648	-0.514202	0.281618	-0.562971	0.167932	0.265786	0.833476	-0.0487695	0.996377	0.779988	0.0273486	0.828758	0.0101501
p:scc	NWMN_1070	-0.30333	0.734384	-0.388597	0.410771	-0.21487	0.865932	-0.836522	0.00933914	0.0852665	0.922937	-0.0884605	0.907601	0.533192	0.563111	-0.173727	0.996377	0.447925	0.343514	0.621652	0.0868657
p:sle1	NWMN_0429	-0.814687	0.0376101	-0.38946	0.405319	0.0393125	0.979288	-1.07335	0.000588949	-0.425227	0.440789	-0.853999	0.0153388	0.258662	0.867924	-0.428773	0.996377	0.683889	0.0976685	1.11266	0.000372322
p:smdA	NWMN_1679	-0.32581	0.569825	-0.183837	0.65062	-0.1557	0.873404	-0.66001	0.0161939	-0.141972	0.81195	-0.17011	0.757057	0.3342	0.714902	-0.0281374	0.996377	0.476173	0.209056	0.50431	0.116092
p:ssbB	NWMN_2001	0.693591	0.50705	0.727589	NA	0.0729004	NA	1.06769	0.0399137	-0.0339987	0.975437	0.62069	0.458272	-0.374101	0.856848	0.654689	0.996377	-0.340102	0.714519	-0.994791	0.0868657
p:ssrS	NWMN_1531	0.281565	0.885915	1.39787	0.0445993	1.29863	0.110585	1.91387	0.000399843	-1.11631	0.163594	-1.01706	0.181726	-1.6323	0.0300097	0.0992483	0.996377	-0.515993	0.60849	-0.615242	0.417095
p:tarJ'	NWMN_0186	-0.668473	0.291063	-0.0789156	0.897316	0.27703	0.816158	-0.810301	0.0419881	-0.589558	0.332064	-0.945503	0.0222802	0.141827	0.954943	-0.355945	0.996377	0.731385	0.140888	1.08733	0.00497741
p:tarL'	NWMN_0187	-0.45788	0.458443	-0.31548	0.492174	-0.0105879	0.994352	-1.08032	0.00045115	-0.1424	0.842794	-0.447292	0.325278	0.622439	0.424107	-0.304892	0.996377	0.764839	0.0519337	1.06973	0.000699359
p:tet38	NWMN_0081	0.50646	0.518826	0.0240708	0.970149	-0.351598	NA	0.967079	0.00823957	0.482389	0.487779	0.858059	0.0818894	-0.460619	0.694409	0.375669	0.996377	-0.943008	0.0313991	-1.31868	0.000576855
p:trfA	NWMN_0868	0.115887	0.856482	-0.160717	0.622779	0.0257074	0.979288	0.352007	0.106453	0.276603	0.41374	0.0901794	0.844724	-0.23612	0.721601	-0.186424	0.996377	-0.512723	0.0255596	-0.326299	0.175054
p:vraX	NWMN_0542	0.61475	0.692319	0.22311	0.83649	-0.375372	0.873404	1.48249	0.0143009	0.39164	0.749075	0.990122	0.234241	-0.867742	0.652608	0.598481	0.996377	-1.25938	0.082507	-1.85786	0.00164786
p:whiA	NWMN_0735	0.418599	0.659464	0.681923	0.187249	0.372754	0.723033	0.960209	0.0134101	-0.263323	0.734992	0.0458455	0.963841	-0.541609	0.669057	0.309169	0.996377	-0.278286	0.703548	-0.587455	0.199902
p:xpt	NWMN_0378	-0.582317	0.611343	0.0701536	0.933432	0.0498136	0.980829	-1.46604	0.00557006	-0.652471	0.431497	-0.632131	0.415728	0.883725	0.579298	0.02034	0.996377	1.5362	0.00635374	1.51586	0.00528892
p:znuB	NWMN_1458	0.57681	0.366328	-0.440581	0.44429	-0.228923	NA	0.186573	0.704875	1.01739	0.0258494	0.805733	0.0674134	0.390237	0.745913	-0.211658	0.996377	-0.627154	0.263976	-0.415496	0.417973
pabB	NWMN_0683	-0.374339	0.514827	-0.603109	0.0982515	-0.248236	0.759546	-0.750574	0.00894891	0.22877	0.690167	-0.126103	0.844724	0.376235	0.694409	-0.354873	0.996377	0.147465	0.827599	0.502338	0.142241
pbpA	NWMN_1091	-0.285955	0.559448	-0.087134	0.823101	0.0946794	0.936574	-0.471101	0.0435993	-0.198821	0.642459	-0.380634	0.199319	0.185146	0.833476	-0.181813	0.996377	0.383967	0.196854	0.56578	0.0149737
pbpC	NWMN_1455	-0.485791	0.0709132	-0.140973	0.662339	0.0323974	0.974779	-0.42767	0.0508176	-0.344818	0.287637	-0.518188	0.0294568	-0.0581208	0.968737	-0.17337	0.996377	0.286698	0.375857	0.460068	0.0450774
pbuX	NWMN_0379	-0.584861	0.458443	0.35727	0.538041	0.266848	0.86112	-1.13217	0.00445578	-0.942131	0.047654	-0.851709	0.0669643	0.547308	0.690494	0.0904217	0.996377	1.48944	9.07783e-05	1.39902	0.000227907
pdhC	NWMN_0961	-0.258314	0.216462	0.0982075	0.642807	0.215184	0.414042	-0.144278	0.341894	-0.356522	0.0197938	-0.473498	0.000138493	-0.114037	0.821728	-0.116977	0.996377	0.242485	0.147076	0.359462	0.00674411
pdhD	NWMN_0962	-0.118625	0.782594	0.288155	0.127549	0.312902	0.136804	0.0887251	0.639212	-0.40678	0.0127614	-0.431527	0.00351902	-0.20735	0.657805	-0.0247474	0.996377	0.19943	0.342434	0.224177	0.189513
pgi	NWMN_0833	-0.271219	0.659678	0.322703	0.374334	0.32602	0.572596	-0.166107	0.604336	-0.593921	0.0513269	-0.597238	0.0370587	-0.105111	0.947001	-0.00331693	0.996377	0.48881	0.118462	0.492127	0.0782208
phdA	NWMN_0959	-0.341285	0.0118215	-0.0904635	0.646616	0.136332	0.703258	-0.340436	0.00490094	-0.250822	0.132921	-0.477617	2.69904e-05	-0.000848998	0.999044	-0.226796	0.710024	0.249973	0.0989237	0.476768	1.87352e-05
phdB	NWMN_0960	-0.310008	0.303864	0.0488086	0.873373	0.175688	0.71078	-0.243969	0.209844	-0.358816	0.120899	-0.485696	0.00849419	-0.0660392	0.95292	-0.126879	0.996377	0.292777	0.205645	0.419657	0.0217159
phoH	NWMN_1474	0.199728	0.661172	-0.119427	0.702947	0.0869103	0.921109	0.355466	0.0729656	0.319155	0.281618	0.112817	0.783992	-0.155738	0.833476	-0.206337	0.996377	-0.474893	0.0302645	-0.268556	0.247991
pnp	NWMN_0080	0.48815	0.639295	0.131674	NA	-0.277613	NA	1.33829	0.000909975	0.356476	0.681133	0.765762	0.209691	-0.850142	0.323433	0.409287	0.996377	-1.20662	0.00793252	-1.6159	8.20013e-05
pnpA	NWMN_1183	-0.267436	0.50705	0.0508012	0.879698	0.0797153	0.936788	-0.5323	0.00683481	-0.318237	0.286224	-0.347151	0.181238	0.264864	0.690494	-0.0289141	0.996377	0.583102	0.00453346	0.612016	0.00165178
polC	NWMN_1174	-0.12803	0.78504	0.166804	0.468625	0.233611	0.4651	-0.378404	0.0233717	-0.294834	0.200955	-0.361642	0.0529376	0.250374	0.635042	-0.0668073	0.996377	0.545208	0.000829262	0.612015	4.81424e-05
porA	NWMN_1198	-0.272786	0.816178	0.253692	0.662811	0.152935	0.936788	-0.607138	0.137701	-0.526477	0.371972	-0.425721	0.472836	0.334353	0.818472	0.100756	0.996377	0.86083	0.0481828	0.760073	0.0642194
porB	NWMN_1199	-0.0705264	0.976826	0.507233	0.382153	0.443647	0.703258	-0.524823	0.254445	-0.577759	0.365583	-0.514174	0.410996	0.454297	0.74564	0.0635854	0.996377	1.03206	0.0219049	0.968471	0.0239558
poxB	NWMN_2438	0.454304	0.255135	0.700375	0.0118875	0.430645	0.325879	1.02239	1.41817e-06	-0.246071	0.582218	0.0236584	0.969153	-0.56809	0.129208	0.26973	0.996377	-0.322018	0.372588	-0.591748	0.0191512
prfA	NWMN_2022	-0.150173	0.874207	-0.0308011	0.947071	0.0101352	0.994352	-0.769537	0.0156174	-0.119372	0.87143	-0.160309	0.810657	0.619363	0.397401	-0.0409363	0.996377	0.738735	0.0519337	0.779672	0.0217419
priA	NWMN_1122	-0.412088	0.26075	0.0191082	0.954661	0.197791	0.7426	-0.069696	0.82206	-0.431196	0.174788	-0.609879	0.0106812	-0.342392	0.635042	-0.178683	0.996377	0.0888042	0.860534	0.267487	0.348904
prmA	NWMN_1481	0.667822	0.000575871	0.227537	0.440905	-0.0862111	0.936574	0.845703	8.6966e-07	0.440284	0.0780391	0.754033	5.39726e-05	-0.177882	0.807778	0.313749	0.996377	-0.618166	0.00183167	-0.931914	5.90224e-08
pryR	NWMN_1109	-1.33748	0.00876824	-0.466949	0.467395	-0.125367	0.958967	-2.07595	1.98554e-05	-0.870534	0.235249	-1.21212	0.0237938	0.738465	0.694409	-0.341582	0.996377	1.609	0.00523561	1.95058	0.000122735
psma1	NWMN_2619	12.3895	2.0786e-34	9.91903	1.12874e-21	3.0327	0.100896	12.9857	3.54263e-38	2.47045	0.047654	9.35677	2.01996e-28	-0.596213	0.910372	6.88632	6.20537e-15	-3.06666	0.00260521	-9.95299	2.18412e-32
psma2	NWMN_2618	13.2633	1.36497e-32	10.7766	3.18259e-21	3.66979	0.0723515	13.8263	8.27213e-36	2.48666	0.047654	9.59351	1.00347e-28	-0.562994	0.913482	7.10686	2.85584e-15	-3.04965	0.00373865	-10.1565	1.92321e-32
psma3	NWMN_2617	14.7421	2.22351e-24	12.1491	2.00944e-16	4.48416	0.0866953	15.2045	3.28359e-26	2.59306	0.0124031	10.258	7.20108e-37	-0.462306	0.924093	7.66493	6.92593e-20	-3.05536	0.000622494	-10.7203	1.61383e-40
psma4	NWMN_2616	13.6718	8.57936e-29	11.048	1.56217e-18	3.75237	0.0966741	14.0897	6.85853e-31	2.62373	0.000772354	9.9194	5.36757e-48	-0.417955	0.913336	7.29567	3.31899e-25	-3.04169	6.97649e-06	-10.3374	1.38868e-52
psmb1	NWMN_1084	12.7271	6.13146e-16	11.6393	3.23311e-13	5.49008	0.0394487	12.9557	6.49548e-17	1.08777	0.606337	7.23697	9.64453e-14	-0.228656	0.976867	6.1492	1.37515e-09	-1.31643	0.45005	-7.46563	4.55532e-15
psmb2	NWMN_2620	10.3204	2.06966e-21	9.32373	2.40697e-17	3.35356	0.0866953	10.61	5.16374e-23	0.996713	0.613802	6.96688	1.14265e-14	-0.289552	0.967088	5.97017	2.0129e-10	-1.28627	0.427251	-7.25643	2.44657e-16
purB	NWMN_1846	-0.483084	0.223358	-0.150777	0.702321	0.156679	0.865932	-0.703293	0.006003	-0.332307	0.441039	-0.639764	0.0212282	0.220209	0.838048	-0.307457	0.996377	0.552516	0.0921063	0.859973	0.000545687
purC	NWMN_0935	-0.587683	0.551072	-0.917726	0.134928	-0.211053	NA	-1.894	9.40163e-05	0.330043	0.734992	-0.37663	0.667755	1.30631	0.116561	-0.706673	0.996377	0.976272	0.18228	1.68294	0.00115541
purE	NWMN_0933	-0.64382	0.554474	-0.359453	NA	0.0339537	NA	-1.15591	0.0350081	-0.284366	0.801554	-0.677773	0.375087	0.512094	0.807441	-0.393407	0.996377	0.79646	0.305701	1.18987	0.0384087
purK	NWMN_0934	-0.828592	0.119691	-0.723518	0.146745	-0.305496	NA	-1.56205	1.77535e-05	-0.105074	0.922937	-0.523096	0.368607	0.733461	0.494857	-0.418022	0.996377	0.838535	0.103058	1.25656	0.00166988
purQ	NWMN_0936	-0.372917	0.820578	-0.786953	0.294345	-0.469021	NA	-1.41657	0.00781896	0.414036	0.690167	0.096104	0.945014	1.04366	0.379501	-0.317932	0.996377	0.629621	0.457564	0.947553	0.124315
putP	NWMN_1840	-0.51673	0.258228	-0.0720919	0.877783	-0.139323	0.908244	-0.970422	0.000663066	-0.444638	0.332064	-0.377407	0.397632	0.453692	0.657805	0.0672307	0.996377	0.89833	0.00496754	0.8311	0.0086529
pycA	NWMN_0979	-0.262089	0.61272	-0.00974523	0.978098	0.219408	0.71078	-0.59751	0.00805238	-0.252344	0.530328	-0.481498	0.0672803	0.335421	0.65158	-0.229154	0.996377	0.587764	0.0196377	0.816918	0.000100609
pyrAA	NWMN_1113	-0.852295	0.384783	-0.472054	0.551897	-0.185147	0.948369	-1.44059	0.00664714	-0.380242	0.717712	-0.667149	0.416015	0.588295	0.745913	-0.286907	0.996377	0.968536	0.163038	1.25544	0.0269787
pyrAB	NWMN_1114	-0.887102	0.428127	-0.468794	0.598449	-0.0934377	0.974779	-1.36106	0.0182803	-0.418308	0.711851	-0.793664	0.341561	0.47396	0.833476	-0.375356	0.996377	0.892268	0.262434	1.26762	0.0372245
pyrB	NWMN_1111	-1.1192	0.0375654	-0.972319	0.0821274	-0.989955	0.110585	-1.67124	0.000110307	-0.146879	0.903073	-0.129243	0.906452	0.552045	0.737799	0.0176356	0.996377	0.698924	0.325092	0.681288	0.25841
pyrC	NWMN_1112	-0.896524	0.280671	-0.704636	0.31044	-0.424432	0.770441	-1.59852	0.000929812	-0.191888	0.874699	-0.472093	0.584418	0.701998	0.669057	-0.280205	0.996377	0.893885	0.18228	1.17409	0.0302276
pyrP	NWMN_1110	-1.51222	0.00514416	-1.13341	0.0701393	-0.458744	0.729142	-2.53994	4.69854e-07	-0.378816	0.729191	-1.05348	0.0987331	1.02772	0.555917	-0.674663	0.996377	1.40653	0.0447086	2.08119	0.000142443
qoxA	NWMN_0930	-0.454563	0.148519	0.0593238	0.875238	0.0956896	0.929467	-0.662231	0.00145672	-0.513887	0.0491136	-0.550253	0.0209459	0.207668	0.789083	-0.0363658	0.996377	0.721554	0.000622494	0.75792	0.000148294
qoxB	NWMN_0929	-0.295566	0.388991	0.281834	0.267172	0.184612	0.71078	-0.535905	0.00240219	-0.5774	0.00321054	-0.480178	0.0145915	0.240339	0.690494	0.0972217	0.996377	0.817739	3.0119e-07	0.720517	9.66251e-06
qoxC	NWMN_0928	-0.160221	0.78504	0.502258	0.0321605	0.284881	0.491434	-0.376659	0.0735711	-0.662479	0.00134239	-0.445103	0.0536651	0.216437	0.745913	0.217376	0.996377	0.878916	4.26246e-07	0.66154	0.000369038
qoxD	NWMN_0927	-0.125946	0.865266	0.561971	0.0391421	0.228569	0.71078	-0.351863	0.159536	-0.687918	0.00569522	-0.354515	0.254853	0.225916	0.776201	0.333402	0.996377	0.913834	7.96801e-06	0.580432	0.0132591
queA	NWMN_1542	-0.516486	0.337914	-0.240329	0.607774	-0.500365	0.411466	-0.844975	0.00761506	-0.276158	0.647402	-0.0161213	0.981797	0.328489	0.781111	0.260036	0.996377	0.604647	0.155247	0.34461	0.44336
radA	NWMN_0488	0.416328	0.0468345	-0.0911883	0.767129	-0.118059	0.865932	0.456565	0.00732118	0.507516	0.013096	0.534387	0.00381834	-0.0402376	0.974658	0.0268706	0.996377	-0.547754	0.00307522	-0.574624	0.000986803
rbsD	NWMN_0203	0.521352	0.565388	0.285621	0.683659	-0.365659	NA	0.723584	0.0977635	0.235731	0.796677	0.887011	0.136651	-0.202232	0.924093	0.65128	0.996377	-0.437963	0.529148	-1.08924	0.026543
rbsK	NWMN_0202	0.511312	0.454602	0.672628	0.126384	0.306838	NA	0.770059	0.0241113	-0.161316	0.821533	0.204474	0.78145	-0.258747	0.84807	0.36579	0.996377	-0.0974317	0.899174	-0.463221	0.268842
rbsU	NWMN_0204	0.960487	0.024212	0.946782	0.0299098	0.241638	NA	1.27459	0.000135375	0.0137051	0.986379	0.718848	0.125988	-0.314106	0.807778	0.705143	0.700161	-0.327811	0.578588	-1.03295	0.00534965
recG	NWMN_1137	-0.206565	0.802617	-0.193528	0.648658	0.183673	0.853363	-0.435666	0.144493	-0.0130377	0.98335	-0.390239	0.304442	0.229101	0.833476	-0.377201	0.996377	0.242138	0.630217	0.619339	0.0352561
recO	NWMN_1469	0.0206594	0.988351	0.112833	0.751693	0.0460119	0.963403	0.491234	0.0195576	-0.0921732	0.848634	-0.0253525	0.963841	-0.470574	0.18806	0.0668207	0.996377	-0.378401	0.162806	-0.445222	0.0515992
relA	NWMN_1536	-0.280783	0.615745	-0.000365157	0.999391	0.156805	0.865932	-0.458748	0.0816468	-0.280418	0.521748	-0.437588	0.172565	0.177965	0.880081	-0.15717	0.996377	0.458383	0.150581	0.615553	0.0172612
rexA	NWMN_0838	-0.318785	0.466982	0.0495452	0.896337	0.213271	0.71383	-0.165953	0.548943	-0.36833	0.281618	-0.532056	0.0354283	-0.152832	0.88448	-0.163726	0.996377	0.215498	0.575688	0.379224	0.139515
rpmB	NWMN_1134	0.427165	0.711268	1.68185	7.71756e-05	1.03556	0.095778	1.23458	0.00405509	-1.25469	0.0109049	-0.60839	0.349488	-0.807411	0.424107	0.646299	0.996377	0.447278	0.534665	-0.199021	0.775221
rsbV	NWMN_1972	-0.194647	0.782594	0.371841	0.233054	0.406316	0.314568	-0.0982131	0.765416	-0.566488	0.047654	-0.600963	0.0206408	-0.0964344	0.952117	-0.0344751	0.996377	0.470054	0.112271	0.504529	0.0486926
rsbW	NWMN_1971	-0.326907	0.362142	0.217074	0.439493	0.290339	0.453686	-0.450729	0.0313581	-0.543981	0.0194523	-0.617246	0.00194165	0.123822	0.910372	-0.073265	0.996377	0.667803	0.00103067	0.741068	8.20013e-05
s:rapZ	NWMN_0733	0.304479	0.680715	0.556058	0.146745	0.447529	0.453686	0.680468	0.021687	-0.251578	0.651895	-0.14305	0.829407	-0.375989	0.694409	0.108529	0.996377	-0.124411	0.84846	-0.232939	0.572656
s:rlmB	NWMN_0494	-0.482737	0.317844	-0.1404	0.758926	0.00788301	0.994667	-0.684207	0.0157827	-0.342338	0.484272	-0.49062	0.181842	0.201469	0.88332	-0.148283	0.996377	0.543807	0.132974	0.69209	0.0212629
sarA	NWMN_0588	0.75607	0.339369	0.275027	0.703305	-0.195165	0.934557	0.980424	0.0321683	0.481042	0.553116	0.951235	0.0719131	-0.224354	0.92347	0.470193	0.996377	-0.705397	0.25321	-1.17559	0.00958777
sarY	NWMN_2197	0.763601	0.458443	0.0164129	0.98427	-0.221279	NA	1.26975	0.0124704	0.747188	0.414991	0.984879	0.195931	-0.506146	0.745913	0.237692	0.996377	-1.25333	0.0479577	-1.49103	0.00891463
scdA	NWMN_0193	-0.263434	0.508308	0.446363	0.0443384	0.489965	0.0557656	-0.397812	0.057024	-0.709798	0.00031298	-0.753399	2.1822e-05	0.134378	0.894465	-0.0436017	0.996377	0.844175	2.054e-06	0.887777	2.56516e-07
scn	NWMN_1876	1.12493	6.82341e-05	0.839939	0.0166472	-0.337985	0.703258	1.3303	3.2812e-07	0.284989	0.613802	1.46291	3.8354e-08	-0.205374	0.883327	1.17792	0.000101104	-0.490363	0.224998	-1.66829	4.97772e-11
sdhA.2	NWMN_2429	1.28928	0.000166359	-0.0276012	0.963445	-0.304408	0.818898	2.16857	5.49694e-14	1.31688	0.000575289	1.59369	2.66624e-06	-0.879287	0.0716636	0.276807	0.996377	-2.19617	4.46763e-13	-2.47297	2.15756e-16
sdhB.2	NWMN_2430	2.07492	5.40234e-11	-0.0810198	0.916969	-0.247551	NA	2.42451	8.03137e-16	2.15594	5.51529e-09	2.32247	6.77644e-11	-0.349593	0.734344	0.166531	0.996377	-2.50553	2.16192e-13	-2.67206	4.09004e-15
sea	NWMN_1883	0.469221	0.50705	0.120133	0.847791	0.126967	NA	0.965721	0.00248567	0.349088	0.598918	0.342254	0.571875	-0.4965	0.620495	-0.00683369	0.996377	-0.845588	0.0302534	-0.838754	0.0192408
secA	NWMN_0722	-0.320347	0.226157	-0.195864	0.426891	-0.038381	0.961739	-0.380105	0.0271767	-0.124483	0.711851	-0.281966	0.209691	0.0597583	0.954943	-0.157483	0.996377	0.184241	0.510439	0.341724	0.0659992
secDF	NWMN_1539	-0.210717	0.615422	-0.170819	0.537565	-0.0676776	0.939591	-0.391951	0.0428371	-0.0398987	0.937662	-0.14304	0.690772	0.181233	0.794929	-0.103141	0.996377	0.221132	0.461992	0.324273	0.139515
secE	NWMN_0497	-0.526935	0.280671	-0.409264	0.322859	-0.0613656	0.961739	-0.733175	0.0169728	-0.11767	0.877185	-0.465569	0.262135	0.20624	0.898907	-0.347899	0.996377	0.32391	0.555668	0.671809	0.0475061
serA	NWMN_1617	-0.387472	0.706001	-0.203055	0.758926	0.164356	NA	-0.771159	0.082031	-0.184417	0.842794	-0.551827	0.350437	0.383687	0.818864	-0.367411	0.996377	0.568104	0.389591	0.935515	0.0388466
serS	NWMN_0008	0.578799	0.0426751	0.129678	0.749664	0.213423	0.754601	0.623842	0.00706967	0.449121	0.174138	0.365376	0.257991	-0.0450431	0.976867	-0.0837446	0.996377	-0.494164	0.082507	-0.410419	0.125662
sigB	NWMN_1970	-0.25284	0.466982	0.26148	0.289559	0.398259	0.100896	-0.288754	0.136934	-0.51432	0.00955019	-0.651099	8.39387e-05	0.0359136	0.976867	-0.136779	0.996377	0.550233	0.00218551	0.687012	1.91235e-05
sodM	NWMN_0077	-0.296658	0.611343	0.45462	0.134928	0.306822	0.571722	-0.779609	0.00348719	-0.751279	0.00633775	-0.60348	0.0342198	0.482951	0.555917	0.147798	0.996377	1.23423	3.0119e-07	1.08643	1.14748e-05
spa	NWMN_0055	-2.57323	2.25518e-21	-0.825492	0.0423754	0.0333299	0.981159	-4.34684	4.10492e-60	-1.74774	5.51529e-09	-2.60656	6.36708e-22	1.77361	1.84832e-08	-0.858821	0.0986805	3.52134	7.64905e-39	4.38017	4.91645e-61
spxA	NWMN_0867	0.581935	0.12189	0.202032	0.637421	-0.077339	0.958967	0.68509	0.00980292	0.379903	0.367677	0.659274	0.0271359	-0.103155	0.952117	0.279371	0.996377	-0.483058	0.155247	-0.762429	0.00410801
sspA	NWMN_0918	0.0972204	0.980697	0.205402	NA	-0.869843	NA	1.08222	0.0804316	-0.108182	0.945042	0.967063	0.414468	-0.985003	0.563111	1.07524	0.996377	-0.876822	0.305701	-1.95207	0.00718634
sspB.1	NWMN_0917	0.683802	0.615422	0.396051	NA	0.408985	NA	1.62283	0.00267203	0.287752	0.821879	0.274817	0.838987	-0.939029	0.494857	-0.0129345	0.996377	-1.22678	0.0668279	-1.21385	0.0432286
ssrP	NWMN_0750	0.348676	0.639295	0.584528	0.150435	0.44779	0.491434	0.758729	0.0149493	-0.235852	0.70157	-0.0991137	0.886133	-0.410053	0.690494	0.136738	0.996377	-0.174201	0.778902	-0.310939	0.451211
tagB	NWMN_0609	-0.461258	0.362142	-0.401116	0.30893	0.0475515	0.971521	-0.683631	0.0200997	-0.0601417	0.939731	-0.508809	0.173162	0.222373	0.876618	-0.448668	0.996377	0.282515	0.59733	0.731182	0.0178556
tagX	NWMN_0610	-0.293622	0.631506	-0.364253	0.33495	0.163185	0.865932	-0.457449	0.112051	0.0706311	0.924396	-0.456807	0.189308	0.163827	0.910372	-0.527438	0.56243	0.0931957	0.884889	0.620634	0.0305018
tcaR	NWMN_2258	0.717178	0.148519	0.349714	0.519189	-0.104681	0.958967	0.87734	0.00991001	0.367464	0.561804	0.821859	0.0529886	-0.160162	0.930781	0.454396	0.996377	-0.527626	0.280388	-0.982021	0.00765982
tgt	NWMN_1541	-0.337046	0.466982	-0.347577	0.301993	-0.251705	0.704088	-0.557208	0.0245576	0.0105309	0.985802	-0.0853409	0.872858	0.220162	0.820482	-0.0958718	0.996377	0.209631	0.639738	0.305503	0.34732
thyA	NWMN_1338	-0.387733	0.466982	-0.0270763	0.948118	0.252525	0.71383	-0.0512665	0.888211	-0.360657	0.440789	-0.640258	0.0398629	-0.336466	0.705295	-0.279601	0.996377	0.0241902	0.972661	0.303792	0.385206
topA	NWMN_1160	-0.235913	0.634784	-0.521964	0.044924	-0.32665	0.453686	-0.61789	0.00405434	0.286051	0.443171	0.0907364	0.856384	0.381976	0.550256	-0.195314	0.996377	0.0959256	0.854564	0.29124	0.314412
trmU	NWMN_1523	-0.079135	0.912844	0.0864269	0.791003	0.129357	0.865932	-0.370552	0.0817414	-0.165562	0.660403	-0.208492	0.519261	0.291417	0.657805	-0.0429298	0.996377	0.456979	0.0571562	0.499909	0.0186688
tyrA	NWMN_1277	-0.956801	0.040958	-0.313983	0.56574	-0.253099	NA	-0.707404	0.0796696	-0.642819	0.312723	-0.703702	0.187525	-0.249397	0.910372	-0.0608836	0.996377	0.393421	0.567217	0.454305	0.379745
ureA	NWMN_2188	0.749623	0.458443	-0.424533	NA	-0.511333	NA	0.768315	0.176119	1.17416	0.107977	1.26096	0.0540841	-0.018692	0.997806	0.0868	0.996377	-1.19285	0.0801537	-1.27965	0.033447
ureB	NWMN_2189	0.919094	0.301265	-0.452919	NA	-0.264464	NA	0.772123	0.182193	1.37201	0.0421199	1.18356	0.0640067	0.146971	0.962141	-0.188455	0.996377	-1.22504	0.0650573	-1.03659	0.0928446
ureC	NWMN_2190	0.983487	0.111441	0.338344	0.64529	0.11193	NA	1.14031	0.00991001	0.645143	0.364544	0.871556	0.124694	-0.156827	0.953126	0.226414	0.996377	-0.801969	0.162806	-1.02838	0.0317128
ureD	NWMN_2194	0.732536	0.231531	0.258587	NA	0.149514	NA	1.0059	0.00761506	0.473949	0.493078	0.583023	0.296572	-0.273364	0.869726	0.109074	0.996377	-0.747314	0.12534	-0.856387	0.043135
ureF	NWMN_2192	0.658624	0.454316	0.255122	NA	-0.382589	NA	0.761281	0.104832	0.403502	0.630281	1.04121	0.0669643	-0.102657	0.974658	0.637712	0.996377	-0.506158	0.471552	-1.14387	0.0243227
uvrA	NWMN_0727	0.122588	0.879086	0.342775	0.322644	0.334432	0.530616	0.529127	0.0345492	-0.220187	0.630281	-0.211844	0.631846	-0.406539	0.555917	0.00834272	0.996377	-0.186352	0.673177	-0.194695	0.570514
valS	NWMN_1558	0.0534414	0.926064	0.340513	0.0443384	0.373068	0.0557656	0.413366	0.00240219	-0.287071	0.138264	-0.319626	0.0545278	-0.359925	0.0864565	-0.0325554	0.996377	-0.0728537	0.809513	-0.0402983	0.86815
vicR	NWMN_0017	0.133807	0.813226	0.0485746	0.877459	0.0536447	0.958967	0.381204	0.0398575	0.0852328	0.832553	0.0801627	0.844724	-0.247396	0.669057	-0.00507014	0.996377	-0.332629	0.150581	-0.327559	0.108324
Table S3. All genes significantly differentially expressed for at least one pairwise comparison at 12h
Blue: genes with a fold change (FC) <-2; red: genes with a FC >2; green: adjusted p-value (p-adj) <0.05
Gene names are annotated according to Aureowiki Newman gene annotation; if only pangenome annotation was available “p:” prefix was added to the gene’s name, if only the symbol annotation was available "s:" prefix was added to the gene’s name, for genes without gene’s name the four digits following the “NWMN_” tag were kept as gene ID
Negative Binomial GLM with Wald test for pairwise comparisons were performed with Benjamini–Hochberg correction
