# Supplementary material for: Staphylococcus aureus agr-type vs genetic background: molecular signatures determining differential metabolism and virulence potential
Source: PLoS One. 2026 Jun 3;21(6):e0350108. doi: 10.1371/journal.pone.0350108 (PMC13232812; doi:10.1371/journal.pone.0350108)
Supplement: S4 Table — Ranking metric prioritizes the Wald statistic (res$stat) of DEseq2, pvalueCutoff of 1 was used (no gene selection from DE), Benjamini–Hochberg FDR correction applied, and pathways with adjusted p-value <0.05 retained. minGSSize of 10 and maxGSSize of 500 were used as default parameters. Positively- or negatively-enriched refers to the first strain mentioned in the comparison. Enriched terms are reported with normalized enrichment scores (NES), p-values, and FDR q-values. (XLSX) [file pone.0350108.s008.xlsx]

## Sheet: 1h30_GSEA
Comparison	Positively or Negatively-enriched	ID	Description	setSize	enrichmentScore	NES	pvalue	p.adjust	qvalue	rank	leading_edge	core_enrichment
agr-I vs agr-II	Negatively-enriched	sae00970	Aminoacyl-tRNA biosynthesis	24	-0.682557	-2.25592	6.99335e-06	0.000251761	0.000187716	721	tags=83%, list=28%, signal=61%	NWMN_1049/NWMN_1651/NWMN_1050/NWMN_1103/NWMN_0453/NWMN_1839/NWMN_1558/NWMN_0866/NWMN_1173/NWMN_1468/NWMN_1532/NWMN_0479/NWMN_0579/NWMN_1533/NWMN_0490/NWMN_1622/NWMN_1126/NWMN_1365/NWMN_0008/NWMN_0492
		sae00030	Pentose phosphate pathway	21	-0.640922	-2.0204	0.000183572	0.00440572	0.00328497	317	tags=48%, list=12%, signal=42%	NWMN_0082/NWMN_2041/NWMN_0083/NWMN_1417/NWMN_0534/NWMN_0833/NWMN_0463/NWMN_0533/NWMN_2237/NWMN_2503
		sae01240	Biosynthesis of cofactors	110	-0.422152	-1.94831	5.77453e-06	0.000251761	0.000187716	834	tags=51%, list=32%, signal=36%	NWMN_1116/NWMN_1113/NWMN_0481/NWMN_0683/NWMN_1850/NWMN_1662/NWMN_0682/NWMN_0482/NWMN_1112/NWMN_2047/NWMN_0113/NWMN_2497/NWMN_1437/NWMN_2026/NWMN_1996/NWMN_0680/NWMN_1756/NWMN_1851/NWMN_0915/NWMN_0543/NWMN_0550/NWMN_1581/NWMN_2175/NWMN_1724/NWMN_0881/NWMN_0016/NWMN_1725/NWMN_2342/NWMN_2488/NWMN_1181/NWMN_0476/NWMN_1557/NWMN_1659/NWMN_2495/NWMN_2496/NWMN_0796/NWMN_0552/NWMN_1524/NWMN_1111/NWMN_1625…
		sae00520	Amino sugar and nucleotide sugar metabolism	25	-0.562834	-1.88275	0.0014706	0.0211767	0.0157896	553	tags=52%, list=21%, signal=41%	NWMN_2028/NWMN_0110/NWMN_1451/NWMN_0670/NWMN_0260/NWMN_2004/NWMN_0462/NWMN_0532/NWMN_0707/NWMN_1333/NWMN_0833/NWMN_2062/NWMN_2395
		sae00630	Glyoxylate and dicarboxylate metabolism	22	-0.552316	-1.79779	0.00689379	0.0496353	0.0370088	361	tags=41%, list=14%, signal=36%	NWMN_0776/NWMN_0801/NWMN_1626/NWMN_1263/NWMN_0962/NWMN_1217/NWMN_0346/NWMN_2331/NWMN_0711
		sae00550	Peptidoglycan biosynthesis	26	-0.52132	-1.76867	0.00684464	0.0496353	0.0370088	742	tags=62%, list=28%, signal=45%	NWMN_1091/NWMN_1092/NWMN_1988/NWMN_2028/NWMN_0652/NWMN_0888/NWMN_2004/NWMN_0707/NWMN_1986/NWMN_1286/NWMN_1287/NWMN_1455/NWMN_0612/NWMN_1830/NWMN_1829/NWMN_2163
		sae00790	Folate biosynthesis	21	-0.556463	-1.75416	0.00541366	0.0487229	0.0363285	953	tags=76%, list=36%, signal=49%	NWMN_2174/NWMN_1660/NWMN_0478/NWMN_0683/NWMN_0682/NWMN_2169/NWMN_0680/NWMN_2175/NWMN_0476/NWMN_1557/NWMN_0681/NWMN_0529/NWMN_2171/NWMN_0697/NWMN_0679/NWMN_0477
		sae00561	Glycerolipid metabolism	16	-0.593223	-1.73161	0.00529747	0.0487229	0.0363285	188	tags=62%, list=7%, signal=58%	NWMN_0619/NWMN_0621/NWMN_0113/NWMN_2026/NWMN_1208/NWMN_1836/NWMN_0887/NWMN_2331/NWMN_0711/NWMN_1139
		sae00230	Purine metabolism	43	-0.443415	-1.7254	0.00221948	0.0266337	0.0198585	604	tags=35%, list=23%, signal=27%	NWMN_1249/NWMN_2190/NWMN_0381/NWMN_0016/NWMN_1120/NWMN_0934/NWMN_2189/NWMN_1537/NWMN_1197/NWMN_0083/NWMN_0876/NWMN_1097/NWMN_0463/NWMN_2042/NWMN_1064
		sae01110	Biosynthesis of secondary metabolites	280	-0.279338	-1.47752	0.000378234	0.00680821	0.0050763	608	tags=29%, list=23%, signal=25%	NWMN_0919/NWMN_1756/NWMN_0555/NWMN_0064/NWMN_0491/NWMN_1155/NWMN_1132/NWMN_0094/NWMN_0915/NWMN_1208/NWMN_1325/NWMN_0550/NWMN_1852/NWMN_0128/NWMN_2504/NWMN_1595/NWMN_1451/NWMN_1431/NWMN_1724/NWMN_0881/NWMN_0553/NWMN_1725/NWMN_2342/NWMN_0127/NWMN_1181/NWMN_1306/NWMN_2445/NWMN_0554/NWMN_1659/NWMN_2534/NWMN_2499/NWMN_2495/NWMN_2496/NWMN_0776/NWMN_0934/NWMN_0772/NWMN_0475/NWMN_1858/NWMN_1965/NWMN_0801…
agr-I vs agr-III	Negatively-enriched	sae00970	Aminoacyl-tRNA biosynthesis	24	-0.700253	-2.26583	9.05326e-06	0.000651835	0.000543195	517	tags=67%, list=20%, signal=54%	NWMN_0866/NWMN_1558/NWMN_1050/NWMN_1839/NWMN_1126/NWMN_1103/NWMN_1532/NWMN_1533/NWMN_1519/NWMN_0453/NWMN_0490/NWMN_0492/NWMN_1365/NWMN_0008/NWMN_0579/NWMN_1622
	Positively-enriched	sae02010	ABC transporters	83	0.416795	1.74194	0.000493727	0.0177742	0.0148118	540	tags=35%, list=21%, signal=29%	NWMN_0602/NWMN_0856/NWMN_0780/NWMN_2182/NWMN_2076/NWMN_0603/NWMN_0601/NWMN_0781/NWMN_0654/NWMN_1750/NWMN_0653/NWMN_2124/NWMN_2327/NWMN_0427/NWMN_2581/NWMN_1298/NWMN_2328/NWMN_2262/NWMN_0613/NWMN_2178/NWMN_2123/NWMN_0858/NWMN_0608/NWMN_2177/NWMN_0857/NWMN_1763/NWMN_0859/NWMN_0428/NWMN_0782
		sae03010	Ribosome	57	0.461389	1.79353	0.00074801	0.0179522	0.0149602	1081	tags=70%, list=41%, signal=42%	NWMN_1248/NWMN_2125/NWMN_2128/NWMN_2127/NWMN_2133/NWMN_1385/NWMN_2129/NWMN_2134/NWMN_2142/NWMN_2135/NWMN_2141/NWMN_2136/NWMN_2140/NWMN_2137/NWMN_1572/NWMN_2148/NWMN_0014/NWMN_0359/NWMN_2614/NWMN_2145/NWMN_2138/NWMN_2139/NWMN_2146/NWMN_2151/NWMN_1151/NWMN_0991/NWMN_2143/NWMN_2144/NWMN_1134/NWMN_0499/NWMN_0500/NWMN_2149/NWMN_1573/NWMN_0508/NWMN_2152/NWMN_1488/NWMN_2147/NWMN_0507/NWMN_1182/NWMN_0357
agr-I vs agr-IV	Negatively-enriched	sae00970	Aminoacyl-tRNA biosynthesis	24	-0.671617	-2.19331	3.81432e-05	0.000915437	0.000682562	413	tags=75%, list=16%, signal=64%	NWMN_1519/NWMN_0479/NWMN_1837/NWMN_1839/NWMN_1173/NWMN_0453/NWMN_1651/NWMN_1050/NWMN_1533/NWMN_1103/NWMN_1532/NWMN_0579/NWMN_0490/NWMN_1126/NWMN_1622/NWMN_1365/NWMN_0866/NWMN_0008
		sae00030	Pentose phosphate pathway	21	-0.689552	-2.13626	8.2655e-05	0.00148779	0.00110932	615	tags=71%, list=23%, signal=55%	NWMN_1672/NWMN_1412/NWMN_2503/NWMN_1254/NWMN_2029/NWMN_2388/NWMN_1593/NWMN_2237/NWMN_0833/NWMN_0083/NWMN_0534/NWMN_1417/NWMN_0082/NWMN_0533/NWMN_0463
		sae01200	Carbon metabolism	80	-0.481085	-2.00681	2.57057e-05	0.000915437	0.000682562	566	tags=46%, list=22%, signal=37%	NWMN_1439/NWMN_1412/NWMN_1325/NWMN_1967/NWMN_1198/NWMN_0491/NWMN_2503/NWMN_0551/NWMN_1592/NWMN_1254/NWMN_2029/NWMN_0959/NWMN_1432/NWMN_1451/NWMN_0475/NWMN_1156/NWMN_1593/NWMN_1348/NWMN_2237/NWMN_0833/NWMN_0776/NWMN_1263/NWMN_0534/NWMN_0962/NWMN_1155/NWMN_0961/NWMN_0960/NWMN_2504/NWMN_1594/NWMN_1417/NWMN_1596/NWMN_0346/NWMN_0533/NWMN_1743/NWMN_1605/NWMN_1625/NWMN_0463
		sae00520	Amino sugar and nucleotide sugar metabolism	25	-0.605849	-2.00681	0.000490341	0.00504351	0.00376051	543	tags=52%, list=21%, signal=42%	NWMN_0133/NWMN_0260/NWMN_2028/NWMN_0532/NWMN_1947/NWMN_1619/NWMN_1451/NWMN_2388/NWMN_0670/NWMN_0833/NWMN_0707/NWMN_2062/NWMN_0462
		sae01250	Biosynthesis of nucleotide sugars	21	-0.593516	-1.83874	0.00335546	0.0268437	0.020015	432	tags=43%, list=17%, signal=36%	NWMN_2028/NWMN_1947/NWMN_1451/NWMN_2388/NWMN_0099/NWMN_0833/NWMN_0707/NWMN_2062/NWMN_0462
		sae01240	Biosynthesis of cofactors	110	-0.406891	-1.80541	0.000179139	0.0025796	0.00192339	725	tags=47%, list=28%, signal=36%	NWMN_0529/NWMN_1846/NWMN_2026/NWMN_0914/NWMN_2171/NWMN_1581/NWMN_1566/NWMN_1686/NWMN_1724/NWMN_0981/NWMN_2031/NWMN_1659/NWMN_1997/NWMN_1850/NWMN_1378/NWMN_0016/NWMN_1756/NWMN_1181/NWMN_0913/NWMN_1685/NWMN_1562/NWMN_1557/NWMN_2488/NWMN_0482/NWMN_0481/NWMN_1564/NWMN_0550/NWMN_1524/NWMN_2517/NWMN_1996/NWMN_0881/NWMN_0552/NWMN_1141/NWMN_0796/NWMN_2003/NWMN_2298/NWMN_1561/NWMN_0915/NWMN_0543/NWMN_0962…
		sae00620	Pyruvate metabolism	42	-0.482284	-1.78625	0.00287193	0.0258474	0.0192722	510	tags=40%, list=19%, signal=33%	NWMN_1198/NWMN_0551/NWMN_1592/NWMN_0513/NWMN_0959/NWMN_1432/NWMN_0962/NWMN_0961/NWMN_0577/NWMN_0960/NWMN_2504/NWMN_1594/NWMN_1596/NWMN_0346/NWMN_2499/NWMN_1743/NWMN_1605
		sae00860	Porphyrin metabolism	16	-0.609009	-1.78241	0.00607551	0.0364531	0.0271799	746	tags=69%, list=28%, signal=49%	NWMN_0111/NWMN_1566/NWMN_1724/NWMN_0981/NWMN_1756/NWMN_1562/NWMN_1564/NWMN_0550/NWMN_2517/NWMN_2298/NWMN_1561
		sae00785	Lipoic acid metabolism	19	-0.578662	-1.75211	0.00382473	0.0275381	0.0205328	313	tags=53%, list=12%, signal=47%	NWMN_1439/NWMN_1325/NWMN_0959/NWMN_0552/NWMN_0796/NWMN_0776/NWMN_0962/NWMN_0961/NWMN_1437/NWMN_0960
		sae01212	Fatty acid metabolism	18	-0.586007	-1.74988	0.00665591	0.0368635	0.027486	315	tags=50%, list=12%, signal=44%	NWMN_0170/NWMN_1432/NWMN_0881/NWMN_1141/NWMN_0853/NWMN_2003/NWMN_1594/NWMN_0854/NWMN_0346
		sae01110	Biosynthesis of secondary metabolites	280	-0.346156	-1.74466	2.83797e-06	0.000204334	0.000152354	653	tags=38%, list=25%, signal=32%	NWMN_1963/NWMN_2331/NWMN_1566/NWMN_1686/NWMN_2463/NWMN_1142/NWMN_1724/NWMN_0981/NWMN_1672/NWMN_1659/NWMN_2572/NWMN_1283/NWMN_1410/NWMN_0129/NWMN_0064/NWMN_1439/NWMN_1412/NWMN_0554/NWMN_1325/NWMN_0973/NWMN_1967/NWMN_1198/NWMN_0491/NWMN_1378/NWMN_2461/NWMN_1756/NWMN_2503/NWMN_1181/NWMN_0913/NWMN_1685/NWMN_1562/NWMN_2464/NWMN_1592/NWMN_1254/NWMN_0934/NWMN_1285/NWMN_0555/NWMN_1242/NWMN_0535/NWMN_1858…
		sae01120	Microbial metabolism in diverse environments	140	-0.37236	-1.72283	0.000232835	0.00279402	0.00208326	535	tags=37%, list=20%, signal=31%	NWMN_2190/NWMN_1325/NWMN_1198/NWMN_0491/NWMN_1756/NWMN_2503/NWMN_0551/NWMN_1275/NWMN_1562/NWMN_2299/NWMN_1592/NWMN_1254/NWMN_1242/NWMN_0513/NWMN_1564/NWMN_2239/NWMN_2029/NWMN_0959/NWMN_1432/NWMN_1451/NWMN_0437/NWMN_2388/NWMN_2518/NWMN_2272/NWMN_0475/NWMN_2298/NWMN_1217/NWMN_1156/NWMN_1593/NWMN_2237/NWMN_0833/NWMN_1561/NWMN_1263/NWMN_0534/NWMN_0962/NWMN_1155/NWMN_0961/NWMN_0577/NWMN_0960/NWMN_2504…
		sae00230	Purine metabolism	43	-0.442822	-1.67001	0.00940009	0.0451204	0.0336424	645	tags=42%, list=25%, signal=32%	NWMN_1120/NWMN_1197/NWMN_1064/NWMN_2190/NWMN_1378/NWMN_0016/NWMN_1407/NWMN_0934/NWMN_1249/NWMN_1537/NWMN_2388/NWMN_2042/NWMN_0083/NWMN_0378/NWMN_0381/NWMN_0380/NWMN_0876/NWMN_0463
		sae00010	Glycolysis / Gluconeogenesis	38	-0.451272	-1.6466	0.00729479	0.0375161	0.0279725	543	tags=42%, list=21%, signal=34%	NWMN_0133/NWMN_1198/NWMN_2503/NWMN_1592/NWMN_2239/NWMN_2029/NWMN_0959/NWMN_1451/NWMN_2388/NWMN_1593/NWMN_0833/NWMN_0962/NWMN_0961/NWMN_0577/NWMN_0960/NWMN_2499
	Positively-enriched	sae02010	ABC transporters	83	0.375177	1.5975	0.00544635	0.0356489	0.0265803	436	tags=28%, list=17%, signal=24%	NWMN_0603/NWMN_0856/NWMN_0602/NWMN_0780/NWMN_0782/NWMN_0653/NWMN_0781/NWMN_0858/NWMN_2262/NWMN_0427/NWMN_2122/NWMN_0608/NWMN_0857/NWMN_2178/NWMN_2124/NWMN_1459/NWMN_0613/NWMN_0859/NWMN_0151/NWMN_1763/NWMN_1750/NWMN_2182/NWMN_1762
agr-II vs agr-III	Positively-enriched	sae00790	Folate biosynthesis	21	0.591209	1.85849	0.00262261	0.0377656	0.034232	602	tags=57%, list=23%, signal=44%	NWMN_2169/NWMN_0477/NWMN_0529/NWMN_0476/NWMN_2171/NWMN_0680/NWMN_0679/NWMN_1557/NWMN_2174/NWMN_0681/NWMN_0478/NWMN_1337
		sae00250	Alanine, aspartate and glutamate metabolism	20	0.605577	1.88011	0.00199057	0.0358303	0.0324778	388	tags=40%, list=15%, signal=34%	NWMN_0832/NWMN_0831/NWMN_1111/NWMN_1113/NWMN_1349/NWMN_2056/NWMN_1603/NWMN_1114
		sae05150	Staphylococcus aureus infection	40	0.50993	1.88138	0.000818236	0.0196377	0.0178002	216	tags=30%, list=8%, signal=28%	NWMN_0524/NWMN_1927/NWMN_1928/NWMN_2319/NWMN_0523/NWMN_2320/NWMN_0525/NWMN_2317/NWMN_2529/NWMN_1880/NWMN_2318/NWMN_2536
		sae03010	Ribosome	57	0.509022	2.03906	3.12827e-05	0.00225235	0.00204161	1079	tags=82%, list=41%, signal=50%	NWMN_0014/NWMN_2125/NWMN_1248/NWMN_2127/NWMN_2120/NWMN_1385/NWMN_0359/NWMN_0499/NWMN_2128/NWMN_0500/NWMN_1182/NWMN_0508/NWMN_1166/NWMN_2137/NWMN_0357/NWMN_0507/NWMN_2614/NWMN_1572/NWMN_2142/NWMN_2133/NWMN_1613/NWMN_2139/NWMN_2135/NWMN_2144/NWMN_2134/NWMN_2119/NWMN_2136/NWMN_2141/NWMN_0506/NWMN_2140/NWMN_2150/NWMN_1478/NWMN_2146/NWMN_1573/NWMN_1151/NWMN_2148/NWMN_2153/NWMN_2145/NWMN_1549/NWMN_1134…
		sae03018	RNA degradation	14	0.755179	2.10335	0.000131393	0.00473017	0.00428758	473	tags=79%, list=18%, signal=65%	NWMN_1183/NWMN_2025/NWMN_1985/NWMN_1212/NWMN_0749/NWMN_1195/NWMN_1483/NWMN_0956/NWMN_1184/NWMN_1937/NWMN_0745
agr-II vs agr-IV	Positively-enriched	sae05150	Staphylococcus aureus infection	40	0.589292	2.12017	3.10608e-05	0.00223638	0.00202712	156	tags=30%, list=6%, signal=29%	NWMN_0524/NWMN_2319/NWMN_0523/NWMN_1928/NWMN_0525/NWMN_1927/NWMN_2320/NWMN_2529/NWMN_2317/NWMN_2318/NWMN_2536/NWMN_1082
agr-III vs agr-IV	Negatively-enriched	sae00030	Pentose phosphate pathway	21	-0.677318	-2.18669	2.92244e-05	0.00075567	0.000574486	399	tags=67%, list=15%, signal=57%	NWMN_1412/NWMN_2414/NWMN_2388/NWMN_1593/NWMN_2029/NWMN_2503/NWMN_1417/NWMN_1672/NWMN_2237/NWMN_0534/NWMN_0463/NWMN_0083/NWMN_0082/NWMN_0533
		sae00650	Butanoate metabolism	17	-0.665334	-2.01078	0.00040342	0.00484105	0.00368033	207	tags=41%, list=8%, signal=38%	NWMN_2498/NWMN_0071/NWMN_2446/NWMN_0162/NWMN_0346/NWMN_2111/NWMN_2110
		sae03010	Ribosome	57	-0.482665	-1.97399	7.98253e-05	0.00143685	0.00109235	784	tags=51%, list=30%, signal=36%	NWMN_1454/NWMN_2614/NWMN_0507/NWMN_0501/NWMN_1385/NWMN_1547/NWMN_2128/NWMN_2125/NWMN_1572/NWMN_1134/NWMN_1151/NWMN_1166/NWMN_0014/NWMN_0499/NWMN_0464/NWMN_1247/NWMN_1613/NWMN_0508/NWMN_1549/NWMN_0359/NWMN_1148/NWMN_0991/NWMN_2024/NWMN_1478/NWMN_2119/NWMN_0357/NWMN_1182/NWMN_2120/NWMN_1248
		sae00520	Amino sugar and nucleotide sugar metabolism	25	-0.566735	-1.91486	0.00109052	0.00950763	0.00722802	830	tags=72%, list=32%, signal=50%	NWMN_2541/NWMN_2047/NWMN_0833/NWMN_0462/NWMN_0072/NWMN_0133/NWMN_2437/NWMN_2395/NWMN_1947/NWMN_0135/NWMN_2388/NWMN_2028/NWMN_2056/NWMN_0532/NWMN_1619/NWMN_0670/NWMN_2062/NWMN_0707
		sae01200	Carbon metabolism	80	-0.420286	-1.85295	0.00016353	0.00235484	0.00179023	728	tags=50%, list=28%, signal=37%	NWMN_1439/NWMN_2506/NWMN_2267/NWMN_1132/NWMN_1592/NWMN_1440/NWMN_1587/NWMN_1967/NWMN_1254/NWMN_2429/NWMN_0959/NWMN_1596/NWMN_1263/NWMN_1743/NWMN_1156/NWMN_1325/NWMN_1432/NWMN_1412/NWMN_1508/NWMN_1593/NWMN_2029/NWMN_2503/NWMN_1155/NWMN_1417/NWMN_0551/NWMN_0475/NWMN_0961/NWMN_1672/NWMN_2237/NWMN_0962/NWMN_1348/NWMN_2504/NWMN_0534/NWMN_0960/NWMN_0463/NWMN_0776/NWMN_0346/NWMN_0533/NWMN_1625/NWMN_1605
		sae01120	Microbial metabolism in diverse environments	140	-0.380584	-1.84319	1.12446e-05	0.00075567	0.000574486	482	tags=34%, list=18%, signal=30%	NWMN_2395/NWMN_0959/NWMN_1263/NWMN_1743/NWMN_2294/NWMN_1156/NWMN_2518/NWMN_0513/NWMN_1325/NWMN_0171/NWMN_1432/NWMN_1412/NWMN_2414/NWMN_2388/NWMN_1508/NWMN_1593/NWMN_1306/NWMN_2029/NWMN_1756/NWMN_2272/NWMN_0676/NWMN_1561/NWMN_2503/NWMN_1155/NWMN_1417/NWMN_0551/NWMN_0475/NWMN_0961/NWMN_1672/NWMN_2237/NWMN_0962/NWMN_0801/NWMN_2504/NWMN_0534/NWMN_0437/NWMN_0960/NWMN_0162/NWMN_0463/NWMN_2298/NWMN_1566…
		sae00620	Pyruvate metabolism	42	-0.471916	-1.81128	0.00118845	0.00950763	0.00722802	518	tags=40%, list=20%, signal=33%	NWMN_0959/NWMN_1596/NWMN_1743/NWMN_0513/NWMN_0171/NWMN_1432/NWMN_1508/NWMN_0551/NWMN_0961/NWMN_0962/NWMN_2504/NWMN_0960/NWMN_0162/NWMN_0577/NWMN_0346/NWMN_2499/NWMN_1605
		sae00860	Porphyrin metabolism	16	-0.590046	-1.7573	0.00497093	0.0344481	0.0261886	581	tags=56%, list=22%, signal=44%	NWMN_2517/NWMN_1724/NWMN_1725/NWMN_0111/NWMN_1756/NWMN_1561/NWMN_0550/NWMN_2298/NWMN_1566
		sae00640	Propanoate metabolism	25	-0.516144	-1.74392	0.00526291	0.0344481	0.0261886	482	tags=48%, list=18%, signal=40%	NWMN_1263/NWMN_1156/NWMN_0171/NWMN_1432/NWMN_1508/NWMN_2272/NWMN_1155/NWMN_0551/NWMN_0962/NWMN_0162/NWMN_2499/NWMN_1605
		sae01240	Biosynthesis of cofactors	110	-0.366583	-1.71905	0.000709226	0.0072949	0.00554583	642	tags=39%, list=25%, signal=31%	NWMN_1997/NWMN_2171/NWMN_0877/NWMN_0552/NWMN_2488/NWMN_2517/NWMN_2174/NWMN_1724/NWMN_2395/NWMN_0529/NWMN_0482/NWMN_1725/NWMN_0490/NWMN_1496/NWMN_0481/NWMN_1437/NWMN_1181/NWMN_2494/NWMN_2322/NWMN_1557/NWMN_1756/NWMN_1561/NWMN_0911/NWMN_1378/NWMN_1851/NWMN_2495/NWMN_1133/NWMN_1337/NWMN_0550/NWMN_1996/NWMN_0962/NWMN_0915/NWMN_0796/NWMN_0854/NWMN_2496/NWMN_0814/NWMN_0881/NWMN_2298/NWMN_1141/NWMN_1686…
		sae01110	Biosynthesis of secondary metabolites	280	-0.308827	-1.62605	3.14862e-05	0.00075567	0.000574486	591	tags=33%, list=23%, signal=28%	NWMN_1277/NWMN_1967/NWMN_2239/NWMN_0080/NWMN_2517/NWMN_1142/NWMN_1960/NWMN_1254/NWMN_2429/NWMN_0425/NWMN_1724/NWMN_2395/NWMN_0959/NWMN_2463/NWMN_0127/NWMN_1620/NWMN_1263/NWMN_1725/NWMN_1743/NWMN_0111/NWMN_1156/NWMN_1947/NWMN_0378/NWMN_2461/NWMN_0380/NWMN_0832/NWMN_1325/NWMN_0517/NWMN_1432/NWMN_1412/NWMN_0973/NWMN_2414/NWMN_2388/NWMN_1508/NWMN_1593/NWMN_1181/NWMN_0535/NWMN_2494/NWMN_1306/NWMN_2029…
Table S4. GSEA results for all agr-types comparisons
Ranking metric prioritizes the Wald statistic (res$stat) of DEseq2, pvalueCutoff of 1 was used (no gene selection from DE), Benjamini–Hochberg FDR correction applied, and pathways with adjusted p-value <0.05 retained. minGSSize of 10 and maxGSSize of 500 were used as default parameters.
Positively- or negatively-enriched refers to the first strain mentioned in the comparison.
Enriched terms are reported with normalized enrichment scores (NES), p-values, and FDR q-values

## Sheet: 6h_GSEA
Comparison	Positively or Negatively-enriched	ID	Description	setSize	enrichmentScore	NES	pvalue	p.adjust	qvalue	rank	leading_edge	core_enrichment
agr-I vs agr-II	Negatively-enriched	sae01210	2-Oxocarboxylic acid metabolism	33	-0.663241	-2.13357	9.72013e-07	3.49925e-05	1.94403e-05	691	tags=70%, list=26%, signal=52%	NWMN_1961/NWMN_0126/NWMN_1325/NWMN_1965/NWMN_1305/NWMN_1263/NWMN_1326/NWMN_1960/NWMN_0962/NWMN_0127/NWMN_1963/NWMN_1199/NWMN_0959/NWMN_1962/NWMN_0128/NWMN_2498/NWMN_1964/NWMN_1198/NWMN_0961/NWMN_1422/NWMN_1423/NWMN_1421/NWMN_1424
		sae03010	Ribosome	57	-0.564926	-2.04261	2.68054e-06	5.37637e-05	2.98687e-05	522	tags=56%, list=20%, signal=46%	NWMN_2151/NWMN_2152/NWMN_2153/NWMN_2119/NWMN_0507/NWMN_0499/NWMN_2129/NWMN_2120/NWMN_2133/NWMN_2143/NWMN_2140/NWMN_2147/NWMN_1573/NWMN_2137/NWMN_2125/NWMN_2141/NWMN_2146/NWMN_2138/NWMN_2136/NWMN_0508/NWMN_2149/NWMN_2144/NWMN_1572/NWMN_2127/NWMN_2128/NWMN_2135/NWMN_2139/NWMN_2145/NWMN_2150/NWMN_2148/NWMN_2142/NWMN_2134
		sae00970	Aminoacyl-tRNA biosynthesis	24	-0.677632	-2.02403	1.41109e-05	0.000145141	8.06338e-05	335	tags=67%, list=13%, signal=59%	NWMN_0008/NWMN_1838/NWMN_1050/NWMN_1365/NWMN_1103/NWMN_1837/NWMN_1126/NWMN_1049/NWMN_1532/NWMN_1558/NWMN_0490/NWMN_0453/NWMN_1533/NWMN_1173/NWMN_1651/NWMN_1519
		sae00620	Pyruvate metabolism	42	-0.590793	-2.01824	1.83434e-05	0.000165091	9.17171e-05	502	tags=52%, list=19%, signal=43%	NWMN_0962/NWMN_1592/NWMN_2504/NWMN_1963/NWMN_0551/NWMN_1199/NWMN_2499/NWMN_1594/NWMN_0577/NWMN_0959/NWMN_0094/NWMN_1198/NWMN_0961/NWMN_1431/NWMN_0346/NWMN_1596/NWMN_1605/NWMN_0979/NWMN_0162/NWMN_1595/NWMN_1432/NWMN_1424
		sae01110	Biosynthesis of secondary metabolites	280	-0.436031	-1.99583	2.26668e-10	1.63201e-08	9.06673e-09	798	tags=47%, list=30%, signal=37%	NWMN_1240/NWMN_0937/NWMN_0080/NWMN_1383/NWMN_1844/NWMN_0309/NWMN_0960/NWMN_0437/NWMN_1967/NWMN_1306/NWMN_0741/NWMN_0169/NWMN_1376/NWMN_0913/NWMN_1283/NWMN_1285/NWMN_1062/NWMN_1961/NWMN_0126/NWMN_0068/NWMN_1242/NWMN_0942/NWMN_1561/NWMN_0936/NWMN_2131/NWMN_1377/NWMN_0745/NWMN_2239/NWMN_1325/NWMN_0436/NWMN_1061/NWMN_1965/NWMN_0472/NWMN_1305/NWMN_1545/NWMN_1263/NWMN_2446/NWMN_1308/NWMN_1593/NWMN_1326…
		sae00640	Propanoate metabolism	25	-0.64848	-1.95935	6.2014e-05	0.000489648	0.000272027	502	tags=52%, list=19%, signal=42%	NWMN_0962/NWMN_0551/NWMN_2499/NWMN_1594/NWMN_1431/NWMN_1422/NWMN_1423/NWMN_1605/NWMN_0162/NWMN_1595/NWMN_1421/NWMN_1432/NWMN_1424
		sae01240	Biosynthesis of cofactors	110	-0.482486	-1.95668	2.98687e-06	5.37637e-05	2.98687e-05	550	tags=39%, list=21%, signal=32%	NWMN_1168/NWMN_1566/NWMN_0680/NWMN_1851/NWMN_0877/NWMN_0962/NWMN_0683/NWMN_1121/NWMN_0482/NWMN_2497/NWMN_1581/NWMN_2017/NWMN_0796/NWMN_1850/NWMN_2541/NWMN_1133/NWMN_1846/NWMN_2495/NWMN_1680/NWMN_1686/NWMN_0481/NWMN_2034/NWMN_0478/NWMN_2298/NWMN_0814/NWMN_2342/NWMN_1141/NWMN_2517/NWMN_2496/NWMN_1496/NWMN_0490/NWMN_1995/NWMN_0682/NWMN_2173/NWMN_1113/NWMN_1996/NWMN_2171/NWMN_1724/NWMN_1424/NWMN_1564…
		sae01230	Biosynthesis of amino acids	103	-0.48164	-1.92942	4.42392e-06	6.37045e-05	3.53914e-05	757	tags=51%, list=29%, signal=38%	NWMN_0437/NWMN_1967/NWMN_1306/NWMN_0424/NWMN_0741/NWMN_1376/NWMN_1283/NWMN_1285/NWMN_1961/NWMN_0126/NWMN_1242/NWMN_1377/NWMN_0745/NWMN_0436/NWMN_1965/NWMN_1305/NWMN_1545/NWMN_1263/NWMN_1308/NWMN_1593/NWMN_1960/NWMN_1498/NWMN_0742/NWMN_2572/NWMN_1592/NWMN_2576/NWMN_0127/NWMN_1241/NWMN_2017/NWMN_1963/NWMN_0832/NWMN_0743/NWMN_0744/NWMN_1501/NWMN_1132/NWMN_1962/NWMN_0128/NWMN_0351/NWMN_2570/NWMN_1680…
		sae02060	Phosphotransferase system (PTS)	24	-0.623964	-1.86372	0.000250146	0.00163732	0.000909623	539	tags=54%, list=21%, signal=43%	NWMN_0950/NWMN_1619/NWMN_2279/NWMN_0177/NWMN_0324/NWMN_2540/NWMN_0322/NWMN_2094/NWMN_2057/NWMN_0323/NWMN_2224/NWMN_0668/NWMN_0669
		sae01120	Microbial metabolism in diverse environments	140	-0.435184	-1.83003	1.10224e-05	0.000132269	7.34825e-05	817	tags=49%, list=31%, signal=36%	NWMN_1644/NWMN_0539/NWMN_1240/NWMN_1625/NWMN_0676/NWMN_0960/NWMN_0437/NWMN_1306/NWMN_0741/NWMN_0169/NWMN_1062/NWMN_1242/NWMN_1561/NWMN_0745/NWMN_2239/NWMN_1325/NWMN_0436/NWMN_1061/NWMN_2459/NWMN_1305/NWMN_1263/NWMN_1593/NWMN_1326/NWMN_1566/NWMN_0962/NWMN_2296/NWMN_0742/NWMN_1592/NWMN_1241/NWMN_2017/NWMN_2504/NWMN_0551/NWMN_1199/NWMN_2499/NWMN_0743/NWMN_0324/NWMN_0744/NWMN_1594/NWMN_0577/NWMN_0959…
		sae01212	Fatty acid metabolism	18	-0.646872	-1.80613	0.000853304	0.00472599	0.00262555	346	tags=44%, list=13%, signal=39%	NWMN_1594/NWMN_0167/NWMN_1431/NWMN_1141/NWMN_1140/NWMN_0346/NWMN_1595/NWMN_1432
		sae00770	Pantothenate and CoA biosynthesis	17	-0.634976	-1.75169	0.00280168	0.0144086	0.00800479	520	tags=65%, list=20%, signal=52%	NWMN_1961/NWMN_1960/NWMN_1976/NWMN_1121/NWMN_2497/NWMN_1581/NWMN_1962/NWMN_2495/NWMN_2034/NWMN_2342/NWMN_2496
		sae00650	Butanoate metabolism	17	-0.632499	-1.74486	0.00328195	0.0157534	0.00875187	810	tags=71%, list=31%, signal=49%	NWMN_0539/NWMN_1062/NWMN_1961/NWMN_1061/NWMN_2446/NWMN_1199/NWMN_0071/NWMN_2498/NWMN_0094/NWMN_1198/NWMN_0346/NWMN_0162
		sae00920	Sulfur metabolism	10	-0.71409	-1.7423	0.00777779	0.0325111	0.0180617	310	tags=50%, list=12%, signal=44%	NWMN_0351/NWMN_0475/NWMN_0491/NWMN_2518/NWMN_1598
		sae00061	Fatty acid biosynthesis	14	-0.65657	-1.73657	0.0080033	0.0325111	0.0180617	346	tags=57%, list=13%, signal=50%	NWMN_0853/NWMN_0854/NWMN_1594/NWMN_1431/NWMN_1141/NWMN_1140/NWMN_1595/NWMN_1432
		sae01200	Carbon metabolism	80	-0.443435	-1.70401	0.000784937	0.00470962	0.00261646	810	tags=49%, list=31%, signal=35%	NWMN_0539/NWMN_1625/NWMN_0960/NWMN_1967/NWMN_0741/NWMN_1062/NWMN_0745/NWMN_1325/NWMN_1061/NWMN_1263/NWMN_1593/NWMN_1326/NWMN_0962/NWMN_0742/NWMN_1592/NWMN_2017/NWMN_2504/NWMN_0551/NWMN_1199/NWMN_0743/NWMN_0744/NWMN_1594/NWMN_0959/NWMN_1132/NWMN_1198/NWMN_0961/NWMN_0475/NWMN_0491/NWMN_1431/NWMN_0346/NWMN_1348/NWMN_1596/NWMN_1605/NWMN_0979/NWMN_1617/NWMN_1595/NWMN_1432/NWMN_1424/NWMN_0463
		sae00280	Valine, leucine and isoleucine degradation	12	-0.651781	-1.67149	0.0102112	0.0334186	0.0185659	610	tags=67%, list=23%, signal=51%	NWMN_2446/NWMN_0962/NWMN_0167/NWMN_1422/NWMN_0346/NWMN_1423/NWMN_1421/NWMN_1424
		sae00290	Valine, leucine and isoleucine biosynthesis	12	-0.65168	-1.67124	0.0102112	0.0334186	0.0185659	751	tags=67%, list=29%, signal=48%	NWMN_1967/NWMN_1961/NWMN_1965/NWMN_1960/NWMN_1963/NWMN_1962/NWMN_1964/NWMN_1348
		sae00020	Citrate cycle (TCA cycle)	22	-0.5654	-1.65027	0.008593	0.0325111	0.0180617	1022	tags=82%, list=39%, signal=50%	NWMN_1156/NWMN_1681/NWMN_1155/NWMN_2267/NWMN_0960/NWMN_1062/NWMN_1325/NWMN_1061/NWMN_1263/NWMN_1326/NWMN_0962/NWMN_2504/NWMN_1199/NWMN_0959/NWMN_1198/NWMN_0961/NWMN_0979/NWMN_1424
		sae00190	Oxidative phosphorylation	22	-0.562273	-1.64115	0.00903085	0.0325111	0.0180617	231	tags=50%, list=9%, signal=46%	NWMN_0952/NWMN_1062/NWMN_1061/NWMN_2010/NWMN_2012/NWMN_2006/NWMN_2013/NWMN_2009/NWMN_2008/NWMN_2007/NWMN_2011
		sae00720	Other carbon fixation pathways	25	-0.52548	-1.58771	0.00876039	0.0325111	0.0180617	810	tags=60%, list=31%, signal=42%	NWMN_0539/NWMN_1625/NWMN_1062/NWMN_1061/NWMN_1263/NWMN_0551/NWMN_1199/NWMN_1594/NWMN_1198/NWMN_1431/NWMN_0346/NWMN_1605/NWMN_0979/NWMN_1595/NWMN_1432
	Positively-enriched	sae02024	Quorum sensing	60	0.50604	2.0812	6.80067e-05	0.000489648	0.000272027	264	tags=20%, list=10%, signal=18%	NWMN_2617/NWMN_2619/NWMN_2618/NWMN_2620/NWMN_1084/NWMN_0865/NWMN_1706/NWMN_0173/NWMN_1926/NWMN_1984/NWMN_1540/NWMN_1292
agr-I vs agr-III	Negatively-enriched	sae02060	Phosphotransferase system (PTS)	24	-0.775652	-2.39124	3.11746e-08	2.24457e-06	1.50951e-06	168	tags=50%, list=6%, signal=47%	NWMN_1333/NWMN_0950/NWMN_0177/NWMN_0324/NWMN_2279/NWMN_0322/NWMN_2059/NWMN_2540/NWMN_0323/NWMN_0668/NWMN_2224/NWMN_0669
		sae00020	Citrate cycle (TCA cycle)	22	-0.737567	-2.225	1.88648e-06	4.52756e-05	3.04485e-05	563	tags=77%, list=22%, signal=61%	NWMN_1588/NWMN_0959/NWMN_1156/NWMN_1060/NWMN_1155/NWMN_1587/NWMN_1681/NWMN_0961/NWMN_0960/NWMN_1062/NWMN_1199/NWMN_1198/NWMN_1061/NWMN_0979/NWMN_1424/NWMN_1326/NWMN_1325
		sae01210	2-Oxocarboxylic acid metabolism	33	-0.642927	-2.13207	1.40219e-05	0.000252394	0.000169739	229	tags=55%, list=9%, signal=50%	NWMN_1963/NWMN_2498/NWMN_1588/NWMN_0959/NWMN_1965/NWMN_1962/NWMN_1587/NWMN_0961/NWMN_0960/NWMN_1422/NWMN_1199/NWMN_1964/NWMN_1423/NWMN_1198/NWMN_1421/NWMN_1424/NWMN_1326/NWMN_1325
		sae00720	Other carbon fixation pathways	25	-0.666672	-2.06678	6.2679e-05	0.000752148	0.00050583	458	tags=60%, list=17%, signal=50%	NWMN_0346/NWMN_1156/NWMN_1595/NWMN_1625/NWMN_1060/NWMN_1626/NWMN_1155/NWMN_0539/NWMN_1587/NWMN_2506/NWMN_1062/NWMN_1199/NWMN_1198/NWMN_1061/NWMN_0979
		sae00785	Lipoic acid metabolism	19	-0.706142	-2.05153	5.45327e-05	0.000752148	0.00050583	161	tags=42%, list=6%, signal=40%	NWMN_0961/NWMN_0960/NWMN_1422/NWMN_1423/NWMN_1421/NWMN_1424/NWMN_1326/NWMN_1325
		sae00650	Butanoate metabolism	17	-0.699884	-1.96184	0.000295116	0.00264717	0.00178026	579	tags=65%, list=22%, signal=51%	NWMN_2498/NWMN_0346/NWMN_1060/NWMN_0539/NWMN_2501/NWMN_1062/NWMN_1199/NWMN_0071/NWMN_1198/NWMN_1061/NWMN_0162
		sae01120	Microbial metabolism in diverse environments	140	-0.452604	-1.9529	1.1498e-06	4.13927e-05	2.78372e-05	386	tags=32%, list=15%, signal=29%	NWMN_1595/NWMN_1625/NWMN_1079/NWMN_1060/NWMN_2026/NWMN_0463/NWMN_0491/NWMN_1626/NWMN_1155/NWMN_0539/NWMN_1451/NWMN_2501/NWMN_1241/NWMN_2299/NWMN_2298/NWMN_1587/NWMN_0029/NWMN_2296/NWMN_2506/NWMN_1681/NWMN_0961/NWMN_0577/NWMN_0960/NWMN_1062/NWMN_0167/NWMN_2210/NWMN_1199/NWMN_2297/NWMN_2518/NWMN_1598/NWMN_2300/NWMN_0351/NWMN_2459/NWMN_1198/NWMN_0324/NWMN_1566/NWMN_0322/NWMN_1061/NWMN_0979/NWMN_1424…
		sae00340	Histidine metabolism	15	-0.681445	-1.88401	0.00147207	0.00815299	0.00548301	747	tags=80%, list=29%, signal=58%	NWMN_2571/NWMN_0007/NWMN_2574/NWMN_0113/NWMN_2577/NWMN_2026/NWMN_2231/NWMN_2570/NWMN_2235/NWMN_2573/NWMN_2572/NWMN_2232
		sae00280	Valine, leucine and isoleucine degradation	12	-0.71925	-1.86724	0.000984543	0.00670043	0.00450614	557	tags=75%, list=21%, signal=59%	NWMN_0346/NWMN_0113/NWMN_2026/NWMN_0539/NWMN_0167/NWMN_1422/NWMN_1423/NWMN_1421/NWMN_1424
		sae00620	Pyruvate metabolism	42	-0.5277	-1.82473	0.000330896	0.00264717	0.00178026	738	tags=52%, list=28%, signal=38%	NWMN_0962/NWMN_0171/NWMN_2499/NWMN_1963/NWMN_0346/NWMN_0959/NWMN_0113/NWMN_1595/NWMN_2026/NWMN_1626/NWMN_0539/NWMN_2506/NWMN_1681/NWMN_0961/NWMN_0577/NWMN_0960/NWMN_1199/NWMN_2459/NWMN_1198/NWMN_0979/NWMN_1424/NWMN_0162
		sae00500	Starch and sucrose metabolism	15	-0.646851	-1.78836	0.00514548	0.0231547	0.0155719	254	tags=47%, list=10%, signal=42%	NWMN_1414/NWMN_1451/NWMN_1333/NWMN_0200/NWMN_0177/NWMN_2279/NWMN_2224
		sae00051	Fructose and mannose metabolism	16	-0.633882	-1.76117	0.00607993	0.0257503	0.0173174	45	tags=38%, list=2%, signal=37%	NWMN_2059/NWMN_2060/NWMN_2541/NWMN_2540/NWMN_0668/NWMN_0669
		sae00190	Oxidative phosphorylation	22	-0.581256	-1.75347	0.00366186	0.0175769	0.0118207	518	tags=59%, list=20%, signal=48%	NWMN_0809/NWMN_0928/NWMN_2006/NWMN_2008/NWMN_2009/NWMN_1060/NWMN_2007/NWMN_2011/NWMN_0929/NWMN_2013/NWMN_2012/NWMN_1062/NWMN_1061
		sae00630	Glyoxylate and dicarboxylate metabolism	22	-0.557891	-1.68298	0.00724021	0.0282534	0.0190009	869	tags=64%, list=33%, signal=43%	NWMN_0121/NWMN_0535/NWMN_1217/NWMN_2017/NWMN_0962/NWMN_0776/NWMN_1588/NWMN_0346/NWMN_1626/NWMN_1246/NWMN_0539/NWMN_2506/NWMN_2210/NWMN_1424
		sae00640	Propanoate metabolism	25	-0.541856	-1.67983	0.00745577	0.0282534	0.0190009	738	tags=60%, list=28%, signal=44%	NWMN_0962/NWMN_0171/NWMN_2499/NWMN_1588/NWMN_1156/NWMN_1595/NWMN_1626/NWMN_1155/NWMN_2501/NWMN_2506/NWMN_1422/NWMN_1423/NWMN_1421/NWMN_1424/NWMN_0162
		sae01200	Carbon metabolism	80	-0.421363	-1.66375	0.00116932	0.00701591	0.0047183	563	tags=39%, list=22%, signal=31%	NWMN_1588/NWMN_0346/NWMN_0959/NWMN_1967/NWMN_1580/NWMN_1156/NWMN_1595/NWMN_1625/NWMN_1079/NWMN_1060/NWMN_0463/NWMN_0491/NWMN_1626/NWMN_1246/NWMN_1155/NWMN_0539/NWMN_1451/NWMN_1587/NWMN_2506/NWMN_1681/NWMN_0961/NWMN_0960/NWMN_1062/NWMN_2210/NWMN_1199/NWMN_1198/NWMN_1061/NWMN_0979/NWMN_1424/NWMN_1326/NWMN_1325
		sae03010	Ribosome	57	-0.422732	-1.552	0.0125282	0.0451016	0.0303315	1030	tags=67%, list=39%, signal=41%	NWMN_1549/NWMN_1572/NWMN_1182/NWMN_2119/NWMN_1134/NWMN_2153/NWMN_0499/NWMN_1166/NWMN_0500/NWMN_2151/NWMN_2146/NWMN_0357/NWMN_2120/NWMN_2152/NWMN_2133/NWMN_2137/NWMN_2144/NWMN_2138/NWMN_0507/NWMN_2125/NWMN_2147/NWMN_2129/NWMN_2150/NWMN_2143/NWMN_2141/NWMN_2135/NWMN_2140/NWMN_2149/NWMN_0508/NWMN_2145/NWMN_1247/NWMN_2148/NWMN_2127/NWMN_2136/NWMN_2134/NWMN_2128/NWMN_2142/NWMN_2139
		sae01110	Biosynthesis of secondary metabolites	280	-0.319686	-1.50023	0.00102368	0.00670043	0.00450614	583	tags=29%, list=22%, signal=25%	NWMN_1113/NWMN_2498/NWMN_1588/NWMN_0619/NWMN_1658/NWMN_0346/NWMN_0959/NWMN_1211/NWMN_0914/NWMN_2080/NWMN_1965/NWMN_0113/NWMN_1078/NWMN_1967/NWMN_1580/NWMN_2461/NWMN_2463/NWMN_1156/NWMN_1240/NWMN_2464/NWMN_2577/NWMN_1141/NWMN_2462/NWMN_1685/NWMN_1773/NWMN_1595/NWMN_1079/NWMN_1060/NWMN_0553/NWMN_0350/NWMN_2026/NWMN_0309/NWMN_1926/NWMN_0973/NWMN_1387/NWMN_0463/NWMN_0491/NWMN_1626/NWMN_1246/NWMN_1725…
	Positively-enriched	sae05150	Staphylococcus aureus infection	40	0.498314	1.81017	0.00307871	0.0158334	0.0106482	255	tags=30%, list=10%, signal=27%	NWMN_1876/NWMN_0525/NWMN_1067/NWMN_1883/NWMN_1872/NWMN_0631/NWMN_0392/NWMN_1719/NWMN_1718/NWMN_0806/NWMN_2317/NWMN_1069
		sae02024	Quorum sensing	60	0.499851	1.97883	0.000127962	0.00131618	0.000885151	428	tags=32%, list=16%, signal=27%	NWMN_2620/NWMN_1084/NWMN_2617/NWMN_2618/NWMN_2619/NWMN_0918/NWMN_2552/NWMN_0173/NWMN_0590/NWMN_1279/NWMN_1716/NWMN_1540/NWMN_0863/NWMN_1539/NWMN_0144/NWMN_1702/NWMN_2038/NWMN_1706/NWMN_0895
agr-I vs agr-IV	Negatively-enriched	sae01250	Biosynthesis of nucleotide sugars	21	-0.691265	-2.02915	0.000149841	0.00154122	0.00117169	192	tags=38%, list=7%, signal=36%	NWMN_2028/NWMN_0110/NWMN_2004/NWMN_0109/NWMN_0100/NWMN_0101/NWMN_0098/NWMN_0099
		sae00020	Citrate cycle (TCA cycle)	22	-0.677596	-2.00243	0.000119688	0.00154122	0.00117169	600	tags=77%, list=23%, signal=60%	NWMN_1198/NWMN_1743/NWMN_0961/NWMN_1587/NWMN_1588/NWMN_1263/NWMN_1156/NWMN_0962/NWMN_1155/NWMN_1060/NWMN_1062/NWMN_1326/NWMN_2267/NWMN_1681/NWMN_1061/NWMN_1325/NWMN_1424
		sae00541	Biosynthesis of various nucleotide sugars	10	-0.822433	-1.98333	0.000102048	0.00154122	0.00117169	122	tags=60%, list=5%, signal=57%	NWMN_0110/NWMN_0109/NWMN_0100/NWMN_0101/NWMN_0098/NWMN_0099
		sae00280	Valine, leucine and isoleucine degradation	12	-0.787707	-1.97349	7.62798e-05	0.00154122	0.00117169	253	tags=67%, list=10%, signal=61%	NWMN_0346/NWMN_0962/NWMN_2026/NWMN_0113/NWMN_1423/NWMN_1422/NWMN_1424/NWMN_1421
		sae01210	2-Oxocarboxylic acid metabolism	33	-0.606615	-1.96668	0.000115143	0.00154122	0.00117169	600	tags=55%, list=23%, signal=43%	NWMN_1198/NWMN_1963/NWMN_1961/NWMN_0961/NWMN_1964/NWMN_1965/NWMN_1960/NWMN_1962/NWMN_1587/NWMN_1588/NWMN_1263/NWMN_0962/NWMN_1326/NWMN_1325/NWMN_1423/NWMN_1422/NWMN_1424/NWMN_1421
		sae01200	Carbon metabolism	80	-0.48247	-1.8522	0.000143805	0.00154122	0.00117169	460	tags=42%, list=18%, signal=36%	NWMN_1507/NWMN_0961/NWMN_1859/NWMN_1451/NWMN_2017/NWMN_0121/NWMN_1587/NWMN_1588/NWMN_1263/NWMN_1625/NWMN_0346/NWMN_1156/NWMN_0932/NWMN_0962/NWMN_2531/NWMN_2506/NWMN_1155/NWMN_1060/NWMN_1626/NWMN_0533/NWMN_0491/NWMN_2210/NWMN_1062/NWMN_1246/NWMN_1326/NWMN_2267/NWMN_1681/NWMN_1061/NWMN_0534/NWMN_1325/NWMN_1580/NWMN_1424/NWMN_2429/NWMN_2430
		sae00340	Histidine metabolism	15	-0.689959	-1.85096	0.000818579	0.00589377	0.00448064	536	tags=67%, list=20%, signal=53%	NWMN_2573/NWMN_2577/NWMN_2571/NWMN_2231/NWMN_2572/NWMN_2026/NWMN_2232/NWMN_0113/NWMN_2235/NWMN_2570
		sae01120	Microbial metabolism in diverse environments	140	-0.444775	-1.83515	1.01429e-05	0.000730287	0.000555189	610	tags=44%, list=23%, signal=36%	NWMN_2294/NWMN_0011/NWMN_1198/NWMN_1307/NWMN_2298/NWMN_0168/NWMN_2501/NWMN_1306/NWMN_1743/NWMN_2190/NWMN_1507/NWMN_0961/NWMN_0351/NWMN_1859/NWMN_1451/NWMN_2017/NWMN_2189/NWMN_2188/NWMN_0162/NWMN_0121/NWMN_1242/NWMN_1587/NWMN_1588/NWMN_1263/NWMN_1240/NWMN_0828/NWMN_1625/NWMN_0346/NWMN_1156/NWMN_0169/NWMN_1241/NWMN_0932/NWMN_0711/NWMN_0332/NWMN_0962/NWMN_0029/NWMN_2531/NWMN_2506/NWMN_1155/NWMN_1060…
		sae00640	Propanoate metabolism	25	-0.606485	-1.83451	0.00067393	0.00539144	0.00409876	376	tags=56%, list=14%, signal=48%	NWMN_1507/NWMN_0162/NWMN_1588/NWMN_1263/NWMN_1156/NWMN_0962/NWMN_2506/NWMN_1155/NWMN_0171/NWMN_1626/NWMN_1423/NWMN_1422/NWMN_1424/NWMN_1421
		sae02024	Quorum sensing	60	-0.493459	-1.81677	0.00027123	0.00244107	0.00185578	442	tags=38%, list=17%, signal=33%	NWMN_1290/NWMN_1293/NWMN_1655/NWMN_1716/NWMN_0918/NWMN_2096/NWMN_1662/NWMN_1291/NWMN_0860/NWMN_2618/NWMN_2619/NWMN_1702/NWMN_2617/NWMN_0895/NWMN_1717/NWMN_1706/NWMN_1710/NWMN_1711/NWMN_1709/NWMN_2548/NWMN_1712/NWMN_1701/NWMN_1703
		sae00720	Other carbon fixation pathways	25	-0.56324	-1.7037	0.0040701	0.0215245	0.0163636	626	tags=64%, list=24%, signal=49%	NWMN_1508/NWMN_1198/NWMN_1743/NWMN_1507/NWMN_1587/NWMN_1263/NWMN_1625/NWMN_0346/NWMN_1156/NWMN_0932/NWMN_2506/NWMN_1155/NWMN_1060/NWMN_1626/NWMN_1062/NWMN_1061
		sae00630	Glyoxylate and dicarboxylate metabolism	22	-0.565017	-1.66974	0.00788981	0.0355041	0.0269914	412	tags=55%, list=16%, signal=46%	NWMN_2017/NWMN_0121/NWMN_1588/NWMN_1263/NWMN_0346/NWMN_0711/NWMN_0962/NWMN_2506/NWMN_1626/NWMN_2210/NWMN_1246/NWMN_1424
		sae02020	Two-component system	74	-0.431409	-1.64559	0.00217811	0.0130687	0.00993523	687	tags=47%, list=26%, signal=36%	NWMN_2598/NWMN_1984/NWMN_2524/NWMN_1586/NWMN_0018/NWMN_2294/NWMN_2015/NWMN_0630/NWMN_1980/NWMN_0803/NWMN_1714/NWMN_2293/NWMN_1300/NWMN_2291/NWMN_1272/NWMN_1716/NWMN_0805/NWMN_0196/NWMN_1327/NWMN_1819/NWMN_0158/NWMN_0346/NWMN_0017/NWMN_0197/NWMN_1328/NWMN_1585/NWMN_2292/NWMN_1717/NWMN_0110/NWMN_1983/NWMN_1710/NWMN_1711/NWMN_1709/NWMN_1712/NWMN_0109
		sae01110	Biosynthesis of secondary metabolites	280	-0.322302	-1.41568	0.0046422	0.0222825	0.0169399	601	tags=32%, list=23%, signal=28%	NWMN_0011/NWMN_1198/NWMN_0065/NWMN_1307/NWMN_2298/NWMN_1963/NWMN_2517/NWMN_1035/NWMN_1306/NWMN_1743/NWMN_0309/NWMN_2573/NWMN_1659/NWMN_1140/NWMN_1773/NWMN_1961/NWMN_0262/NWMN_1507/NWMN_0961/NWMN_1964/NWMN_1965/NWMN_2577/NWMN_0209/NWMN_1181/NWMN_0351/NWMN_1859/NWMN_1451/NWMN_2017/NWMN_1139/NWMN_1960/NWMN_1962/NWMN_1242/NWMN_2462/NWMN_1587/NWMN_0080/NWMN_2534/NWMN_1660/NWMN_1658/NWMN_1588/NWMN_0827…
	Positively-enriched	sae01232	Nucleotide metabolism	33	0.456061	1.70614	0.00909972	0.03854	0.0292994	231	tags=36%, list=9%, signal=34%	NWMN_1109/NWMN_0381/NWMN_0378/NWMN_0380/NWMN_1378/NWMN_1120/NWMN_1168/NWMN_1386/NWMN_0518/NWMN_2042/NWMN_0701/NWMN_0472
		sae00564	Glycerophospholipid metabolism	18	0.561324	1.80031	0.00418531	0.0215245	0.0163636	685	tags=50%, list=26%, signal=37%	NWMN_1171/NWMN_1209/NWMN_1383/NWMN_1620/NWMN_1266/NWMN_1657/NWMN_0730/NWMN_1836/NWMN_0164
		sae00400	Phenylalanine, tyrosine and tryptophan biosynthesis	19	0.590615	1.92187	0.00214481	0.0130687	0.00993523	785	tags=58%, list=30%, signal=41%	NWMN_1853/NWMN_1284/NWMN_1282/NWMN_1279/NWMN_1498/NWMN_1376/NWMN_1281/NWMN_0772/NWMN_1375/NWMN_1283/NWMN_1630
agr-II vs agr-III	Positively-enriched	sae01110	Biosynthesis of secondary metabolites	280	0.306801	1.52371	0.000983971	0.0141692	0.0105647	439	tags=26%, list=17%, signal=24%	NWMN_2029/NWMN_2342/NWMN_1378/NWMN_1432/NWMN_1592/NWMN_1723/NWMN_1254/NWMN_1852/NWMN_0127/NWMN_1620/NWMN_1617/NWMN_1593/NWMN_0934/NWMN_1853/NWMN_2575/NWMN_0209/NWMN_1564/NWMN_0744/NWMN_1846/NWMN_0550/NWMN_0094/NWMN_1756/NWMN_0831/NWMN_0380/NWMN_2445/NWMN_1680/NWMN_1431/NWMN_0935/NWMN_2494/NWMN_0463/NWMN_1379/NWMN_1725/NWMN_0933/NWMN_0742/NWMN_0743/NWMN_1836/NWMN_0832/NWMN_0745/NWMN_0378/NWMN_2497…
		sae03010	Ribosome	57	0.428727	1.69564	0.00545285	0.0490757	0.0365915	1073	tags=75%, list=41%, signal=46%	NWMN_1573/NWMN_1572/NWMN_1151/NWMN_2024/NWMN_1454/NWMN_1248/NWMN_2148/NWMN_2146/NWMN_0464/NWMN_2150/NWMN_2144/NWMN_0014/NWMN_2134/NWMN_0499/NWMN_2145/NWMN_2137/NWMN_2119/NWMN_2135/NWMN_2120/NWMN_2138/NWMN_0359/NWMN_2142/NWMN_2153/NWMN_2125/NWMN_2149/NWMN_2133/NWMN_2147/NWMN_0508/NWMN_2141/NWMN_1547/NWMN_1478/NWMN_2151/NWMN_1613/NWMN_0501/NWMN_0502/NWMN_2614/NWMN_2127/NWMN_2152/NWMN_2140/NWMN_1549…
		sae01230	Biosynthesis of amino acids	103	0.40201	1.73688	0.000496378	0.00893481	0.00666192	424	tags=27%, list=16%, signal=24%	NWMN_2029/NWMN_1592/NWMN_1254/NWMN_0127/NWMN_1617/NWMN_1593/NWMN_1853/NWMN_2575/NWMN_0744/NWMN_0831/NWMN_1680/NWMN_0463/NWMN_0742/NWMN_0424/NWMN_0743/NWMN_0832/NWMN_0745/NWMN_0741/NWMN_0367/NWMN_1498/NWMN_0475/NWMN_2574/NWMN_1348/NWMN_1217/NWMN_2038/NWMN_0128/NWMN_0425/NWMN_1644
		sae05150	Staphylococcus aureus infection	40	0.483309	1.75686	0.00265099	0.0272674	0.0203309	638	tags=48%, list=24%, signal=36%	NWMN_0394/NWMN_2317/NWMN_0392/NWMN_1041/NWMN_1069/NWMN_0806/NWMN_1067/NWMN_0803/NWMN_0525/NWMN_1719/NWMN_1877/NWMN_2529/NWMN_0393/NWMN_0055/NWMN_1876/NWMN_0631/NWMN_1872/NWMN_1883/NWMN_1718
		sae01232	Nucleotide metabolism	33	0.51695	1.79012	0.00257913	0.0272674	0.0203309	469	tags=45%, list=18%, signal=38%	NWMN_1378/NWMN_0518/NWMN_1168/NWMN_0701/NWMN_0381/NWMN_1120/NWMN_0519/NWMN_1846/NWMN_0380/NWMN_0378/NWMN_2023/NWMN_1386/NWMN_0472/NWMN_0446/NWMN_2016
		sae01240	Biosynthesis of cofactors	110	0.416643	1.81253	7.62817e-05	0.00183076	0.00136504	437	tags=34%, list=17%, signal=29%	NWMN_2342/NWMN_0682/NWMN_1378/NWMN_0490/NWMN_0552/NWMN_1723/NWMN_1168/NWMN_0478/NWMN_0476/NWMN_2175/NWMN_1564/NWMN_0477/NWMN_1846/NWMN_0550/NWMN_1756/NWMN_1680/NWMN_2494/NWMN_1725/NWMN_1496/NWMN_0683/NWMN_2497/NWMN_2395/NWMN_2496/NWMN_1724/NWMN_2495/NWMN_0881/NWMN_2488/NWMN_1996/NWMN_1133/NWMN_0796/NWMN_1851/NWMN_1561/NWMN_2326/NWMN_0988/NWMN_0897/NWMN_1113/NWMN_0911
		sae00230	Purine metabolism	43	0.537316	1.9907	7.28449e-05	0.00183076	0.00136504	718	tags=58%, list=27%, signal=43%	NWMN_1378/NWMN_0518/NWMN_0701/NWMN_0934/NWMN_0381/NWMN_1120/NWMN_0519/NWMN_1846/NWMN_0380/NWMN_0935/NWMN_0463/NWMN_0933/NWMN_0378/NWMN_2388/NWMN_0472/NWMN_0939/NWMN_0942/NWMN_0940/NWMN_0938/NWMN_0941/NWMN_1197/NWMN_2042/NWMN_0937/NWMN_2405/NWMN_2189
		sae00970	Aminoacyl-tRNA biosynthesis	24	0.715802	2.27073	1.30731e-06	9.41263e-05	7.01819e-05	228	tags=62%, list=9%, signal=58%	NWMN_1651/NWMN_1839/NWMN_0579/NWMN_0490/NWMN_1532/NWMN_0453/NWMN_1103/NWMN_1837/NWMN_1173/NWMN_1365/NWMN_1622/NWMN_1049/NWMN_0008/NWMN_1838/NWMN_0479
agr-II vs agr-IV	Negatively-enriched	sae01250	Biosynthesis of nucleotide sugars	21	-0.737515	-2.21583	1.24118e-05	0.000446825	0.000352756	155	tags=38%, list=6%, signal=36%	NWMN_0110/NWMN_2028/NWMN_2004/NWMN_0109/NWMN_0101/NWMN_0100/NWMN_0098/NWMN_0099
		sae02024	Quorum sensing	60	-0.574469	-2.14729	2.0679e-06	0.000148889	0.000117544	411	tags=40%, list=16%, signal=35%	NWMN_2096/NWMN_1291/NWMN_1290/NWMN_1716/NWMN_1293/NWMN_1710/NWMN_1984/NWMN_1662/NWMN_1711/NWMN_1709/NWMN_0918/NWMN_1702/NWMN_1717/NWMN_2548/NWMN_1712/NWMN_0895/NWMN_1701/NWMN_1706/NWMN_1703/NWMN_1084/NWMN_2620/NWMN_2618/NWMN_2619/NWMN_2617
		sae00541	Biosynthesis of various nucleotide sugars	10	-0.86717	-2.14424	4.93781e-05	0.00118507	0.000935585	155	tags=60%, list=6%, signal=57%	NWMN_0110/NWMN_0109/NWMN_0101/NWMN_0100/NWMN_0098/NWMN_0099
	Positively-enriched	sae01240	Biosynthesis of cofactors	110	0.379122	1.67877	0.000655648	0.00944132	0.00745368	577	tags=39%, list=22%, signal=32%	NWMN_0682/NWMN_1564/NWMN_0683/NWMN_1168/NWMN_1680/NWMN_0550/NWMN_0552/NWMN_2175/NWMN_0481/NWMN_2488/NWMN_2497/NWMN_1850/NWMN_0897/NWMN_0684/NWMN_0482/NWMN_0490/NWMN_0477/NWMN_1725/NWMN_1851/NWMN_2342/NWMN_0543/NWMN_1378/NWMN_1846/NWMN_1563/NWMN_0478/NWMN_1723/NWMN_1561/NWMN_1996/NWMN_1997/NWMN_2174/NWMN_1756/NWMN_1380/NWMN_0476/NWMN_1496/NWMN_1686/NWMN_1133/NWMN_2494/NWMN_0814/NWMN_0796/NWMN_1111…
		sae00230	Purine metabolism	43	0.498176	1.82341	0.00116743	0.0120079	0.0094799	420	tags=44%, list=16%, signal=38%	NWMN_0380/NWMN_0381/NWMN_0378/NWMN_0934/NWMN_1120/NWMN_0701/NWMN_0472/NWMN_0518/NWMN_2042/NWMN_0935/NWMN_1197/NWMN_1378/NWMN_1846/NWMN_0463/NWMN_1537/NWMN_1064/NWMN_2388/NWMN_1536/NWMN_0933
		sae00860	Porphyrin metabolism	16	0.628796	1.82756	0.00425305	0.0350209	0.0276481	736	tags=69%, list=28%, signal=50%	NWMN_1564/NWMN_0550/NWMN_1725/NWMN_1563/NWMN_1723/NWMN_1561/NWMN_1756/NWMN_0981/NWMN_0111/NWMN_1724/NWMN_1566
		sae00400	Phenylalanine, tyrosine and tryptophan biosynthesis	19	0.612859	1.85956	0.00437762	0.0350209	0.0276481	942	tags=79%, list=36%, signal=51%	NWMN_1853/NWMN_1375/NWMN_1498/NWMN_1376/NWMN_1283/NWMN_2575/NWMN_0772/NWMN_1284/NWMN_1377/NWMN_1279/NWMN_1281/NWMN_1282/NWMN_1545/NWMN_1630/NWMN_1280
		sae01232	Nucleotide metabolism	33	0.554954	1.9129	0.000929761	0.0111571	0.00880827	405	tags=48%, list=15%, signal=42%	NWMN_0380/NWMN_0381/NWMN_0378/NWMN_1168/NWMN_1109/NWMN_1120/NWMN_0701/NWMN_0472/NWMN_0518/NWMN_2042/NWMN_1386/NWMN_1378/NWMN_1846/NWMN_2023/NWMN_1537/NWMN_1064
		sae00970	Aminoacyl-tRNA biosynthesis	24	0.659258	2.09938	7.98253e-05	0.00143685	0.00113436	402	tags=71%, list=15%, signal=61%	NWMN_0453/NWMN_1651/NWMN_1839/NWMN_1519/NWMN_1103/NWMN_1837/NWMN_0866/NWMN_1049/NWMN_1173/NWMN_1838/NWMN_1532/NWMN_1622/NWMN_1365/NWMN_0490/NWMN_1533/NWMN_0479/NWMN_1050
agr-III vs agr-IV	Negatively-enriched	sae02024	Quorum sensing	60	-0.641035	-2.2914	3.82809e-08	2.75622e-06	2.37744e-06	356	tags=38%, list=14%, signal=34%	NWMN_1984/NWMN_1293/NWMN_1714/NWMN_2548/NWMN_2552/NWMN_1709/NWMN_1710/NWMN_1662/NWMN_1711/NWMN_1716/NWMN_1712/NWMN_1717/NWMN_1702/NWMN_0895/NWMN_0918/NWMN_1706/NWMN_1701/NWMN_1703/NWMN_2620/NWMN_1084/NWMN_2618/NWMN_2619/NWMN_2617
		sae01250	Biosynthesis of nucleotide sugars	21	-0.77792	-2.20585	2.45702e-06	7.8104e-05	6.73704e-05	156	tags=38%, list=6%, signal=36%	NWMN_2004/NWMN_2028/NWMN_0110/NWMN_0109/NWMN_0101/NWMN_0100/NWMN_0099/NWMN_0098
		sae00541	Biosynthesis of various nucleotide sugars	10	-0.918173	-2.15316	3.25433e-06	7.8104e-05	6.73704e-05	60	tags=60%, list=2%, signal=59%	NWMN_0110/NWMN_0109/NWMN_0101/NWMN_0100/NWMN_0099/NWMN_0098
		sae00280	Valine, leucine and isoleucine degradation	12	-0.786737	-1.94152	0.000495816	0.00892469	0.0076982	441	tags=75%, list=17%, signal=63%	NWMN_2446/NWMN_0346/NWMN_2026/NWMN_1423/NWMN_0962/NWMN_1422/NWMN_1424/NWMN_0113/NWMN_1421
Table S4. GSEA results for all agr-types comparisons
Ranking metric prioritizes the Wald statistic (res$stat) of DEseq2, pvalueCutoff of 1 was used (no gene selection from DE), Benjamini–Hochberg FDR correction applied, and pathways with adjusted p-value <0.05 retained. minGSSize of 10 and maxGSSize of 500 were used as default parameters.
Positively- or negatively-enriched refers to the first strain mentioned in the comparison.
Enriched terms are reported with normalized enrichment scores (NES), p-values, and FDR q-values

## Sheet: 12h_GSEA
Comparison	Positively or Negatively-enriched	ID	Description	setSize	enrichmentScore	NES	pvalue	p.adjust	qvalue	rank	leading_edge	core_enrichment
agr-I vs agr-II	Negatively-enriched	sae00785	Lipoic acid metabolism	19	-0.775207	-2.3706	6.31305e-07	2.2727e-05	1.69456e-05	355	tags=63%, list=14%, signal=55%	NWMN_1437/NWMN_1325/NWMN_1326/NWMN_0796/NWMN_1424/NWMN_1423/NWMN_0959/NWMN_0960/NWMN_1422/NWMN_1421/NWMN_0961/NWMN_0962
		sae01210	2-Oxocarboxylic acid metabolism	33	-0.650947	-2.24589	6.35061e-06	9.14487e-05	6.81855e-05	337	tags=45%, list=13%, signal=40%	NWMN_0128/NWMN_1325/NWMN_1326/NWMN_1198/NWMN_1424/NWMN_1199/NWMN_0516/NWMN_1423/NWMN_2498/NWMN_0959/NWMN_0960/NWMN_1422/NWMN_1421/NWMN_0961/NWMN_0962
		sae00020	Citrate cycle (TCA cycle)	22	-0.701882	-2.21614	2.04606e-05	0.000245527	0.000183068	332	tags=50%, list=13%, signal=44%	NWMN_1325/NWMN_0979/NWMN_1326/NWMN_1198/NWMN_1424/NWMN_1199/NWMN_2504/NWMN_0959/NWMN_0960/NWMN_0961/NWMN_0962
		sae00010	Glycolysis / Gluconeogenesis	38	-0.625287	-2.20545	5.3401e-06	9.14487e-05	6.81855e-05	255	tags=39%, list=10%, signal=36%	NWMN_2026/NWMN_2414/NWMN_1198/NWMN_1424/NWMN_1199/NWMN_2503/NWMN_1333/NWMN_0959/NWMN_0960/NWMN_0833/NWMN_2499/NWMN_2506/NWMN_0961/NWMN_0962/NWMN_0577
		sae00500	Starch and sucrose metabolism	15	-0.6843	-1.93408	0.000899009	0.00588443	0.00438751	276	tags=53%, list=11%, signal=48%	NWMN_0177/NWMN_1947/NWMN_0136/NWMN_2279/NWMN_1414/NWMN_0439/NWMN_1333/NWMN_0833
		sae00620	Pyruvate metabolism	42	-0.534792	-1.91916	0.000152564	0.00137307	0.00102378	255	tags=38%, list=10%, signal=35%	NWMN_2026/NWMN_1198/NWMN_1424/NWMN_1199/NWMN_0162/NWMN_2504/NWMN_2422/NWMN_0513/NWMN_2459/NWMN_0959/NWMN_0960/NWMN_2499/NWMN_2506/NWMN_0961/NWMN_0962/NWMN_0577
		sae02060	Phosphotransferase system (PTS)	24	-0.597738	-1.91754	0.000864049	0.00588443	0.00438751	758	tags=71%, list=29%, signal=51%	NWMN_2224/NWMN_0669/NWMN_2437/NWMN_0668/NWMN_0133/NWMN_0324/NWMN_0177/NWMN_0322/NWMN_0949/NWMN_0323/NWMN_2057/NWMN_0136/NWMN_2279/NWMN_2540/NWMN_0950/NWMN_2059/NWMN_1333
		sae00790	Folate biosynthesis	21	-0.602089	-1.8879	0.00123821	0.00742928	0.00553937	139	tags=29%, list=5%, signal=27%	NWMN_2171/NWMN_2173/NWMN_2169/NWMN_1337/NWMN_0529/NWMN_2168
		sae00030	Pentose phosphate pathway	21	-0.594636	-1.86454	0.00167729	0.0092896	0.00692646	517	tags=52%, list=20%, signal=42%	NWMN_1672/NWMN_0463/NWMN_0082/NWMN_1859/NWMN_0083/NWMN_2041/NWMN_2414/NWMN_0533/NWMN_2503/NWMN_0534/NWMN_0833
		sae00190	Oxidative phosphorylation	22	-0.587179	-1.85397	0.00285258	0.0128366	0.00957115	83	tags=23%, list=3%, signal=22%	NWMN_1857/NWMN_0930/NWMN_0927/NWMN_0929/NWMN_0928
		sae00280	Valine, leucine and isoleucine degradation	12	-0.70983	-1.85283	0.00183555	0.00943996	0.00703857	255	tags=58%, list=10%, signal=53%	NWMN_2026/NWMN_1424/NWMN_0516/NWMN_1423/NWMN_1422/NWMN_1421/NWMN_0962
		sae01120	Microbial metabolism in diverse environments	140	-0.393811	-1.78903	5.60785e-05	0.000576808	0.000430076	627	tags=40%, list=24%, signal=32%	NWMN_0741/NWMN_1672/NWMN_1592/NWMN_1307/NWMN_0351/NWMN_0094/NWMN_1756/NWMN_1563/NWMN_1242/NWMN_0539/NWMN_0463/NWMN_2299/NWMN_1566/NWMN_0745/NWMN_0324/NWMN_2518/NWMN_1605/NWMN_0322/NWMN_1079/NWMN_0029/NWMN_1859/NWMN_0323/NWMN_2420/NWMN_1562/NWMN_1325/NWMN_0979/NWMN_1326/NWMN_1643/NWMN_2026/NWMN_2414/NWMN_1198/NWMN_1424/NWMN_0475/NWMN_0349/NWMN_1199/NWMN_1561/NWMN_0162/NWMN_1644/NWMN_0801/NWMN_0533…
		sae01240	Biosynthesis of cofactors	110	-0.406274	-1.76848	0.000241687	0.0019335	0.00144164	663	tags=42%, list=25%, signal=33%	NWMN_1115/NWMN_1557/NWMN_1997/NWMN_2494/NWMN_1113/NWMN_1114/NWMN_1756/NWMN_0550/NWMN_1563/NWMN_0320/NWMN_2325/NWMN_1566/NWMN_0482/NWMN_2496/NWMN_2326/NWMN_0481/NWMN_2324/NWMN_2495/NWMN_1562/NWMN_1437/NWMN_1851/NWMN_1685/NWMN_2026/NWMN_1846/NWMN_0796/NWMN_2541/NWMN_1424/NWMN_0877/NWMN_0516/NWMN_1561/NWMN_1723/NWMN_2171/NWMN_2173/NWMN_2517/NWMN_0913/NWMN_0543/NWMN_0914/NWMN_1337/NWMN_1564/NWMN_1141…
		sae01110	Biosynthesis of secondary metabolites	280	-0.350648	-1.75513	4.01339e-06	9.14487e-05	6.81855e-05	654	tags=44%, list=25%, signal=37%	NWMN_2298/NWMN_1211/NWMN_1285/NWMN_2575/NWMN_0068/NWMN_0776/NWMN_1853/NWMN_2315/NWMN_2572/NWMN_1545/NWMN_2462/NWMN_1410/NWMN_1594/NWMN_1171/NWMN_0933/NWMN_2042/NWMN_0067/NWMN_1062/NWMN_1311/NWMN_0176/NWMN_1241/NWMN_2111/NWMN_1217/NWMN_1626/NWMN_2247/NWMN_1964/NWMN_1926/NWMN_2494/NWMN_0741/NWMN_1672/NWMN_1592/NWMN_1307/NWMN_2461/NWMN_1035/NWMN_1113/NWMN_1114/NWMN_0351/NWMN_0094/NWMN_1756/NWMN_1246…
		sae00640	Propanoate metabolism	25	-0.521136	-1.70289	0.0113487	0.0453948	0.033847	206	tags=32%, list=8%, signal=30%	NWMN_1424/NWMN_1423/NWMN_0162/NWMN_1422/NWMN_2499/NWMN_1421/NWMN_2506/NWMN_0962
	Positively-enriched	sae03010	Ribosome	57	0.458855	1.80148	0.00245562	0.011787	0.00878853	781	tags=61%, list=30%, signal=44%	NWMN_2140/NWMN_2120/NWMN_1549/NWMN_0357/NWMN_2147/NWMN_2148/NWMN_1166/NWMN_1613/NWMN_2146/NWMN_2152/NWMN_2143/NWMN_2144/NWMN_2151/NWMN_2139/NWMN_2141/NWMN_2142/NWMN_2145/NWMN_2149/NWMN_2614/NWMN_2153/NWMN_2138/NWMN_2136/NWMN_1151/NWMN_0506/NWMN_2137/NWMN_0500/NWMN_2150/NWMN_0359/NWMN_2119/NWMN_1488/NWMN_0502/NWMN_1454/NWMN_2135/NWMN_0501/NWMN_2134
		sae01250	Biosynthesis of nucleotide sugars	21	0.594124	1.84417	0.00309029	0.0130883	0.00975882	96	tags=33%, list=4%, signal=32%	NWMN_0099/NWMN_0101/NWMN_0110/NWMN_0098/NWMN_0100/NWMN_0109/NWMN_2028
		sae00541	Biosynthesis of various nucleotide sugars	10	0.910937	2.26997	2.64283e-07	1.90284e-05	1.41878e-05	39	tags=60%, list=1%, signal=59%	NWMN_0099/NWMN_0101/NWMN_0110/NWMN_0098/NWMN_0100/NWMN_0109
agr-I vs agr-III	Negatively-enriched	sae00785	Lipoic acid metabolism	19	-0.784928	-2.2846	1.27582e-06	4.59295e-05	3.35742e-05	367	tags=74%, list=14%, signal=64%	NWMN_1423/NWMN_1440/NWMN_1325/NWMN_1439/NWMN_1422/NWMN_1326/NWMN_0796/NWMN_1421/NWMN_1441/NWMN_0776/NWMN_0960/NWMN_0962/NWMN_0961/NWMN_0959
		sae00010	Glycolysis / Gluconeogenesis	38	-0.603593	-2.07708	5.1068e-05	0.000612816	0.000447965	483	tags=53%, list=18%, signal=44%	NWMN_0113/NWMN_1580/NWMN_0745/NWMN_1198/NWMN_1592/NWMN_2026/NWMN_0577/NWMN_0367/NWMN_1199/NWMN_1626/NWMN_2414/NWMN_2503/NWMN_2499/NWMN_2506/NWMN_0833/NWMN_1333/NWMN_0960/NWMN_0962/NWMN_0961/NWMN_0959
		sae00020	Citrate cycle (TCA cycle)	22	-0.65925	-2.02185	0.000284262	0.00243482	0.00177984	360	tags=45%, list=14%, signal=40%	NWMN_1198/NWMN_1199/NWMN_1325/NWMN_1326/NWMN_0979/NWMN_2504/NWMN_0960/NWMN_0962/NWMN_0961/NWMN_0959
		sae00620	Pyruvate metabolism	42	-0.562257	-1.9744	0.000114695	0.00117972	0.000862367	483	tags=50%, list=18%, signal=41%	NWMN_0113/NWMN_2267/NWMN_0162/NWMN_0513/NWMN_1198/NWMN_1592/NWMN_1596/NWMN_2026/NWMN_0577/NWMN_1199/NWMN_1626/NWMN_2422/NWMN_2499/NWMN_0979/NWMN_2504/NWMN_2506/NWMN_2459/NWMN_0960/NWMN_0962/NWMN_0961/NWMN_0959
		sae00630	Glyoxylate and dicarboxylate metabolism	22	-0.640882	-1.96552	0.000671883	0.0040313	0.00294686	298	tags=59%, list=11%, signal=53%	NWMN_2331/NWMN_1440/NWMN_1626/NWMN_1439/NWMN_1246/NWMN_0517/NWMN_1217/NWMN_0535/NWMN_0801/NWMN_1441/NWMN_2506/NWMN_0776/NWMN_0962
		sae00250	Alanine, aspartate and glutamate metabolism	20	-0.655306	-1.94474	0.000938683	0.00504468	0.00368763	473	tags=40%, list=18%, signal=33%	NWMN_1387/NWMN_0828/NWMN_1113/NWMN_1114/NWMN_1217/NWMN_1349/NWMN_1846/NWMN_2056
		sae01110	Biosynthesis of secondary metabolites	280	-0.406323	-1.92136	5.12972e-09	3.6934e-07	2.69985e-07	593	tags=39%, list=23%, signal=34%	NWMN_1976/NWMN_0741/NWMN_2047/NWMN_2042/NWMN_2110/NWMN_0814/NWMN_1947/NWMN_0935/NWMN_0730/NWMN_0262/NWMN_2576/NWMN_1563/NWMN_1410/NWMN_0491/NWMN_0472/NWMN_2247/NWMN_0619/NWMN_2574/NWMN_0692/NWMN_1417/NWMN_0113/NWMN_1580/NWMN_1387/NWMN_2267/NWMN_0745/NWMN_0463/NWMN_1181/NWMN_2111/NWMN_0912/NWMN_1383/NWMN_2331/NWMN_1414/NWMN_1375/NWMN_2498/NWMN_1140/NWMN_1423/NWMN_2463/NWMN_1198/NWMN_1564/NWMN_1592…
		sae00240	Pyrimidine metabolism	27	-0.603461	-1.91991	0.000980911	0.00504468	0.00368763	493	tags=52%, list=19%, signal=43%	NWMN_0446/NWMN_1116/NWMN_1112/NWMN_2040/NWMN_1168/NWMN_1386/NWMN_1113/NWMN_1197/NWMN_1114/NWMN_0701/NWMN_1115/NWMN_1338/NWMN_1109/NWMN_0254
		sae01240	Biosynthesis of cofactors	110	-0.457395	-1.91852	6.43132e-06	0.000154352	0.00011283	601	tags=44%, list=23%, signal=35%	NWMN_1437/NWMN_2047/NWMN_2003/NWMN_0814/NWMN_2324/NWMN_1563/NWMN_2326/NWMN_1116/NWMN_0113/NWMN_1112/NWMN_0932/NWMN_1181/NWMN_1133/NWMN_0912/NWMN_1168/NWMN_1564/NWMN_2026/NWMN_1561/NWMN_2495/NWMN_0981/NWMN_1562/NWMN_0881/NWMN_1113/NWMN_2517/NWMN_0550/NWMN_1114/NWMN_0914/NWMN_2173/NWMN_0543/NWMN_1625/NWMN_0516/NWMN_1566/NWMN_1115/NWMN_2168/NWMN_0529/NWMN_1851/NWMN_0915/NWMN_2171/NWMN_1850/NWMN_1581…
		sae01210	2-Oxocarboxylic acid metabolism	33	-0.578267	-1.90901	0.000565274	0.00369998	0.00270466	433	tags=42%, list=17%, signal=36%	NWMN_2111/NWMN_2498/NWMN_1423/NWMN_1198/NWMN_1199/NWMN_1325/NWMN_1422/NWMN_0516/NWMN_1326/NWMN_1421/NWMN_0960/NWMN_0962/NWMN_0961/NWMN_0959
		sae01120	Microbial metabolism in diverse environments	140	-0.418741	-1.80906	1.46914e-05	0.000264446	0.000193308	504	tags=37%, list=19%, signal=32%	NWMN_0491/NWMN_1417/NWMN_0113/NWMN_1580/NWMN_2267/NWMN_0162/NWMN_0932/NWMN_0745/NWMN_0463/NWMN_2518/NWMN_0828/NWMN_2331/NWMN_0513/NWMN_0534/NWMN_1198/NWMN_1564/NWMN_1592/NWMN_1643/NWMN_2026/NWMN_1561/NWMN_0349/NWMN_0577/NWMN_0367/NWMN_0533/NWMN_1562/NWMN_1199/NWMN_1325/NWMN_1617/NWMN_0475/NWMN_1626/NWMN_1217/NWMN_2422/NWMN_1625/NWMN_1326/NWMN_1566/NWMN_1275/NWMN_1644/NWMN_2414/NWMN_1859/NWMN_0801…
		sae00030	Pentose phosphate pathway	21	-0.591492	-1.78372	0.00620971	0.0279437	0.0204267	489	tags=52%, list=19%, signal=43%	NWMN_1417/NWMN_0463/NWMN_0083/NWMN_0534/NWMN_0533/NWMN_0082/NWMN_2414/NWMN_1859/NWMN_2041/NWMN_2503/NWMN_0833
		sae01200	Carbon metabolism	80	-0.448601	-1.75057	0.000389746	0.00280617	0.00205129	504	tags=45%, list=19%, signal=37%	NWMN_0491/NWMN_1417/NWMN_1580/NWMN_2267/NWMN_0932/NWMN_0745/NWMN_0463/NWMN_0534/NWMN_1198/NWMN_1592/NWMN_1596/NWMN_0367/NWMN_0533/NWMN_1440/NWMN_1199/NWMN_1325/NWMN_1617/NWMN_0475/NWMN_1626/NWMN_1439/NWMN_1246/NWMN_1348/NWMN_1625/NWMN_1326/NWMN_1859/NWMN_1441/NWMN_2503/NWMN_0979/NWMN_2504/NWMN_2506/NWMN_0833/NWMN_0776/NWMN_0960/NWMN_0962/NWMN_0961/NWMN_0959
		sae00280	Valine, leucine and isoleucine degradation	12	-0.673472	-1.73038	0.00923071	0.0369228	0.0269904	483	tags=58%, list=18%, signal=48%	NWMN_0113/NWMN_1423/NWMN_2026/NWMN_1422/NWMN_0516/NWMN_1421/NWMN_0962
		sae00190	Oxidative phosphorylation	22	-0.560673	-1.71953	0.00798069	0.0338006	0.024708	467	tags=59%, list=18%, signal=49%	NWMN_0811/NWMN_2008/NWMN_0809/NWMN_2011/NWMN_2009/NWMN_2007/NWMN_2006/NWMN_0981/NWMN_1857/NWMN_0927/NWMN_0928/NWMN_0930/NWMN_0929
		sae00670	One carbon pool by folate	19	-0.580904	-1.69077	0.0115975	0.041751	0.0305197	321	tags=47%, list=12%, signal=42%	NWMN_0349/NWMN_1440/NWMN_1439/NWMN_1625/NWMN_1441/NWMN_1338/NWMN_0776/NWMN_1337/NWMN_0962
		sae01232	Nucleotide metabolism	33	-0.491626	-1.62299	0.010989	0.0416425	0.0304404	502	tags=39%, list=19%, signal=32%	NWMN_0472/NWMN_0446/NWMN_2040/NWMN_1168/NWMN_1386/NWMN_1064/NWMN_0378/NWMN_0701/NWMN_0380/NWMN_1338/NWMN_0381/NWMN_1109/NWMN_1846
	Positively-enriched	sae03010	Ribosome	57	0.492517	1.73437	0.00272289	0.0130699	0.009554	772	tags=60%, list=29%, signal=43%	NWMN_1549/NWMN_1151/NWMN_2139/NWMN_1613/NWMN_0502/NWMN_0359/NWMN_2614/NWMN_2140/NWMN_0357/NWMN_2142/NWMN_1166/NWMN_2138/NWMN_0501/NWMN_1488/NWMN_2148/NWMN_2151/NWMN_2141/NWMN_2143/NWMN_2137/NWMN_2136/NWMN_2146/NWMN_2145/NWMN_2120/NWMN_2147/NWMN_2152/NWMN_2150/NWMN_2119/NWMN_2149/NWMN_0506/NWMN_2144/NWMN_2133/NWMN_2135/NWMN_1182/NWMN_1248
		sae02024	Quorum sensing	60	0.537712	1.93091	0.000304352	0.00243482	0.00177984	8	tags=8%, list=0%, signal=9%	NWMN_2617/NWMN_2618/NWMN_2619/NWMN_2620/NWMN_1084
		sae00541	Biosynthesis of various nucleotide sugars	10	0.889455	2.10216	2.08342e-05	0.000300012	0.000219307	37	tags=60%, list=1%, signal=59%	NWMN_0099/NWMN_0098/NWMN_0101/NWMN_0100/NWMN_0110/NWMN_0109
agr-I vs agr-IV	Negatively-enriched	sae00541	Biosynthesis of various nucleotide sugars	10	-0.848842	-2.0699	4.44235e-05	0.00319849	0.00285246	150	tags=60%, list=6%, signal=57%	NWMN_0098/NWMN_0099/NWMN_0101/NWMN_0100/NWMN_0110/NWMN_0109
		sae01250	Biosynthesis of nucleotide sugars	21	-0.627069	-1.89323	0.00160971	0.0386331	0.0344535	150	tags=57%, list=6%, signal=54%	NWMN_2056/NWMN_2541/NWMN_2015/NWMN_0462/NWMN_2004/NWMN_2028/NWMN_0098/NWMN_0099/NWMN_0101/NWMN_0100/NWMN_0110/NWMN_0109
	Positively-enriched	sae00190	Oxidative phosphorylation	22	0.636957	2.0757	0.000203812	0.00733722	0.00654342	456	tags=59%, list=17%, signal=49%	NWMN_2013/NWMN_0981/NWMN_0929/NWMN_1060/NWMN_2011/NWMN_2008/NWMN_2010/NWMN_0928/NWMN_0927/NWMN_2007/NWMN_0930/NWMN_2009/NWMN_2012
agr-II vs agr-III	Negatively-enriched	sae00240	Pyrimidine metabolism	27	-0.586979	-1.98106	0.000385261	0.00924626	0.00865147	680	tags=59%, list=26%, signal=44%	NWMN_1116/NWMN_1197/NWMN_0701/NWMN_1386/NWMN_1113/NWMN_1112/NWMN_1114/NWMN_2023/NWMN_2488/NWMN_1109/NWMN_1168/NWMN_2016/NWMN_1115/NWMN_1338/NWMN_0446/NWMN_0254
		sae00670	One carbon pool by folate	19	-0.609705	-1.85812	0.0032038	0.0461347	0.043167	299	tags=47%, list=11%, signal=42%	NWMN_0932/NWMN_2017/NWMN_1338/NWMN_1337/NWMN_1439/NWMN_1625/NWMN_1440/NWMN_1441/NWMN_0776
		sae01240	Biosynthesis of cofactors	110	-0.397296	-1.75125	0.000251671	0.00906015	0.00847734	691	tags=45%, list=26%, signal=35%	NWMN_0796/NWMN_1660/NWMN_0016/NWMN_1116/NWMN_1998/NWMN_0897/NWMN_0477/NWMN_1189/NWMN_2342/NWMN_1496/NWMN_0684/NWMN_1113/NWMN_1112/NWMN_0550/NWMN_0854/NWMN_0913/NWMN_1662/NWMN_2175/NWMN_1996/NWMN_1851/NWMN_1114/NWMN_1524/NWMN_0113/NWMN_0842/NWMN_2047/NWMN_2488/NWMN_1566/NWMN_1133/NWMN_0981/NWMN_0912/NWMN_1181/NWMN_0932/NWMN_1725/NWMN_2497/NWMN_1168/NWMN_2017/NWMN_0988/NWMN_1115/NWMN_1121/NWMN_1686…
		sae01200	Carbon metabolism	80	-0.406696	-1.69681	0.00133526	0.0240346	0.0224885	668	tags=41%, list=26%, signal=32%	NWMN_1592/NWMN_1596/NWMN_1432/NWMN_1580/NWMN_2504/NWMN_2237/NWMN_0346/NWMN_1743/NWMN_1681/NWMN_1588/NWMN_1246/NWMN_1859/NWMN_1412/NWMN_0960/NWMN_1626/NWMN_0932/NWMN_1156/NWMN_0961/NWMN_1617/NWMN_2017/NWMN_0491/NWMN_0979/NWMN_1417/NWMN_1155/NWMN_2267/NWMN_1431/NWMN_1439/NWMN_0367/NWMN_1625/NWMN_1440/NWMN_1441/NWMN_0959/NWMN_0776
	Positively-enriched	sae02024	Quorum sensing	60	0.564164	2.10588	2.3692e-05	0.00170582	0.00159609	110	tags=15%, list=4%, signal=15%	NWMN_2617/NWMN_2618/NWMN_2619/NWMN_2620/NWMN_1084/NWMN_2552/NWMN_0918/NWMN_0144/NWMN_1290
agr-II vs agr-IV	Negatively-enriched	sae00541	Biosynthesis of various nucleotide sugars	10	-0.959192	-2.37351	2.13332e-09	1.53599e-07	1.10034e-07	19	tags=60%, list=1%, signal=60%	NWMN_0098/NWMN_0100/NWMN_0099/NWMN_0101/NWMN_0109/NWMN_0110
		sae01250	Biosynthesis of nucleotide sugars	21	-0.794619	-2.31367	3.86272e-07	1.39058e-05	9.96174e-06	51	tags=33%, list=2%, signal=33%	NWMN_2028/NWMN_0098/NWMN_0100/NWMN_0099/NWMN_0101/NWMN_0109/NWMN_0110
		sae02020	Two-component system	74	-0.423421	-1.61215	0.00291236	0.01613	0.0115551	383	tags=26%, list=15%, signal=23%	NWMN_1714/NWMN_2015/NWMN_0804/NWMN_2294/NWMN_1712/NWMN_1716/NWMN_2288/NWMN_2524/NWMN_0952/NWMN_1984/NWMN_1980/NWMN_0953/NWMN_0017/NWMN_1982/NWMN_0346/NWMN_1981/NWMN_1983/NWMN_0109/NWMN_0110
	Positively-enriched	sae01120	Microbial metabolism in diverse environments	140	0.34453	1.49217	0.00713698	0.0342575	0.0245412	577	tags=34%, list=22%, signal=28%	NWMN_2422/NWMN_0979/NWMN_1199/NWMN_1198/NWMN_1566/NWMN_2518/NWMN_1275/NWMN_0959/NWMN_1643/NWMN_0833/NWMN_0961/NWMN_1563/NWMN_0577/NWMN_2504/NWMN_0960/NWMN_2499/NWMN_1564/NWMN_1079/NWMN_1644/NWMN_0962/NWMN_1562/NWMN_2503/NWMN_1617/NWMN_1306/NWMN_1326/NWMN_1217/NWMN_1756/NWMN_1561/NWMN_0349/NWMN_1311/NWMN_1242/NWMN_1305/NWMN_0741/NWMN_0162/NWMN_2297/NWMN_1325/NWMN_1307/NWMN_0801/NWMN_1061/NWMN_1239…
		sae00230	Purine metabolism	43	0.452891	1.57691	0.0114353	0.0476061	0.0341038	228	tags=28%, list=9%, signal=26%	NWMN_0380/NWMN_0381/NWMN_0700/NWMN_0378/NWMN_0701/NWMN_1846/NWMN_0934/NWMN_1064/NWMN_1536/NWMN_0935/NWMN_1079/NWMN_0933
		sae00620	Pyruvate metabolism	42	0.461615	1.5932	0.00870312	0.0391641	0.0280561	253	tags=26%, list=10%, signal=24%	NWMN_2422/NWMN_0979/NWMN_1199/NWMN_1198/NWMN_0959/NWMN_0961/NWMN_0577/NWMN_2504/NWMN_0960/NWMN_2499/NWMN_0962
		sae01110	Biosynthesis of secondary metabolites	280	0.343934	1.62747	3.05204e-05	0.000549367	0.000393553	765	tags=44%, list=29%, signal=35%	NWMN_0380/NWMN_0378/NWMN_1630/NWMN_1199/NWMN_0913/NWMN_0517/NWMN_2517/NWMN_1198/NWMN_1853/NWMN_1566/NWMN_1414/NWMN_0516/NWMN_1376/NWMN_1410/NWMN_1846/NWMN_0348/NWMN_0959/NWMN_0934/NWMN_0833/NWMN_1685/NWMN_1379/NWMN_1348/NWMN_0961/NWMN_1723/NWMN_1375/NWMN_1113/NWMN_1563/NWMN_0981/NWMN_0935/NWMN_1852/NWMN_0577/NWMN_2504/NWMN_0960/NWMN_1383/NWMN_2499/NWMN_1114/NWMN_1564/NWMN_1421/NWMN_1427/NWMN_1079…
		sae02060	Phosphotransferase system (PTS)	24	0.565227	1.71674	0.00611363	0.0314415	0.0225239	841	tags=71%, list=32%, signal=49%	NWMN_2057/NWMN_1333/NWMN_2279/NWMN_0133/NWMN_0177/NWMN_0136/NWMN_0949/NWMN_0950/NWMN_2437/NWMN_0668/NWMN_0323/NWMN_0669/NWMN_0322/NWMN_2094/NWMN_0324/NWMN_1619/NWMN_2095
		sae00470	D-Amino acid metabolism	14	0.650478	1.7235	0.0119015	0.0476061	0.0341038	359	tags=43%, list=14%, signal=37%	NWMN_1310/NWMN_1643/NWMN_1063/NWMN_1311/NWMN_0936/NWMN_1975
		sae01232	Nucleotide metabolism	33	0.56074	1.83122	0.00182461	0.0109477	0.00784263	121	tags=24%, list=5%, signal=23%	NWMN_0380/NWMN_0381/NWMN_0700/NWMN_1109/NWMN_0378/NWMN_0701/NWMN_1846/NWMN_1064
		sae01210	2-Oxocarboxylic acid metabolism	33	0.569787	1.86077	0.00126735	0.00829536	0.00594258	539	tags=48%, list=21%, signal=39%	NWMN_1199/NWMN_1198/NWMN_0516/NWMN_0959/NWMN_0961/NWMN_0960/NWMN_1421/NWMN_0962/NWMN_1326/NWMN_2111/NWMN_1305/NWMN_1325/NWMN_1239/NWMN_2110/NWMN_0128/NWMN_1422
		sae00785	Lipoic acid metabolism	19	0.663952	1.90154	0.00117996	0.00829536	0.00594258	665	tags=74%, list=25%, signal=55%	NWMN_0959/NWMN_0961/NWMN_0960/NWMN_0796/NWMN_1421/NWMN_1441/NWMN_0962/NWMN_1326/NWMN_1440/NWMN_1439/NWMN_1325/NWMN_1422/NWMN_0776/NWMN_0320
		sae00190	Oxidative phosphorylation	22	0.652115	1.95215	0.000542836	0.00434269	0.00311099	639	tags=73%, list=24%, signal=55%	NWMN_0929/NWMN_0928/NWMN_0927/NWMN_0930/NWMN_1857/NWMN_2007/NWMN_0981/NWMN_2013/NWMN_2011/NWMN_2008/NWMN_2006/NWMN_1061/NWMN_2009/NWMN_2010/NWMN_1062/NWMN_2012
		sae00010	Glycolysis / Gluconeogenesis	38	0.579242	1.96076	0.000146861	0.00151057	0.00108213	260	tags=34%, list=10%, signal=31%	NWMN_1199/NWMN_1198/NWMN_0959/NWMN_0833/NWMN_1333/NWMN_0961/NWMN_0577/NWMN_0960/NWMN_2499/NWMN_0133/NWMN_0177/NWMN_0962/NWMN_2503
		sae01240	Biosynthesis of cofactors	110	0.469633	1.96452	1.14876e-05	0.000275702	0.000197506	758	tags=50%, list=29%, signal=37%	NWMN_0529/NWMN_1581/NWMN_2168/NWMN_0913/NWMN_2517/NWMN_1337/NWMN_1566/NWMN_0516/NWMN_1846/NWMN_1850/NWMN_1685/NWMN_1723/NWMN_1113/NWMN_1563/NWMN_0981/NWMN_1112/NWMN_0543/NWMN_0796/NWMN_1114/NWMN_1564/NWMN_1111/NWMN_2173/NWMN_0962/NWMN_1562/NWMN_0550/NWMN_2171/NWMN_1756/NWMN_1561/NWMN_0912/NWMN_0914/NWMN_1851/NWMN_0680/NWMN_1724/NWMN_0877/NWMN_1115/NWMN_1141/NWMN_2541/NWMN_2003/NWMN_2326/NWMN_2324…
		sae00020	Citrate cycle (TCA cycle)	22	0.658054	1.96993	0.000441845	0.00397661	0.00284874	459	tags=50%, list=18%, signal=42%	NWMN_0979/NWMN_1199/NWMN_1198/NWMN_0959/NWMN_0961/NWMN_2504/NWMN_0960/NWMN_0962/NWMN_1326/NWMN_1325/NWMN_1061
		sae00860	Porphyrin metabolism	16	0.751067	2.05435	8.92367e-05	0.00107084	0.000767122	319	tags=62%, list=12%, signal=55%	NWMN_2517/NWMN_1566/NWMN_1723/NWMN_1563/NWMN_0981/NWMN_1564/NWMN_1562/NWMN_0550/NWMN_1756/NWMN_1561
		sae00500	Starch and sucrose metabolism	15	0.767976	2.05923	5.9333e-05	0.000854395	0.000612066	314	tags=53%, list=12%, signal=47%	NWMN_1414/NWMN_0833/NWMN_0439/NWMN_1333/NWMN_2279/NWMN_0177/NWMN_0136/NWMN_1947
agr-III vs agr-IV	Negatively-enriched	sae00541	Biosynthesis of various nucleotide sugars	10	-0.956424	-2.31327	4.35873e-08	1.56914e-06	1.21586e-06	25	tags=60%, list=1%, signal=60%	NWMN_0098/NWMN_0099/NWMN_0101/NWMN_0100/NWMN_0110/NWMN_0109
		sae01250	Biosynthesis of nucleotide sugars	21	-0.744206	-2.17515	6.66873e-05	0.00120037	0.000930112	97	tags=33%, list=4%, signal=32%	NWMN_2028/NWMN_0098/NWMN_0099/NWMN_0101/NWMN_0100/NWMN_0110/NWMN_0109
		sae02024	Quorum sensing	60	-0.508563	-1.84403	0.00100832	0.00806655	0.0062504	77	tags=15%, list=3%, signal=15%	NWMN_1290/NWMN_1293/NWMN_1701/NWMN_0918/NWMN_1084/NWMN_2620/NWMN_2619/NWMN_2618/NWMN_2617
	Positively-enriched	sae01120	Microbial metabolism in diverse environments	140	0.34687	1.479	0.00469061	0.0305653	0.0236836	639	tags=37%, list=24%, signal=30%	NWMN_2422/NWMN_0959/NWMN_0979/NWMN_1566/NWMN_0961/NWMN_0960/NWMN_1199/NWMN_2518/NWMN_2504/NWMN_1617/NWMN_1217/NWMN_1198/NWMN_0833/NWMN_1643/NWMN_1563/NWMN_2503/NWMN_1562/NWMN_1326/NWMN_1625/NWMN_0962/NWMN_1644/NWMN_1417/NWMN_1275/NWMN_1306/NWMN_1626/NWMN_1079/NWMN_2297/NWMN_2420/NWMN_1859/NWMN_0113/NWMN_1325/NWMN_0932/NWMN_2499/NWMN_2414/NWMN_0741/NWMN_2459/NWMN_0828/NWMN_2272/NWMN_0367/NWMN_2267…
		sae00230	Purine metabolism	43	0.461883	1.59147	0.00917191	0.0440252	0.0341131	420	tags=37%, list=16%, signal=32%	NWMN_0380/NWMN_0381/NWMN_1846/NWMN_0935/NWMN_0934/NWMN_0700/NWMN_0701/NWMN_0378/NWMN_1536/NWMN_0933/NWMN_0936/NWMN_0472/NWMN_1197/NWMN_1079/NWMN_1064/NWMN_2042
		sae01110	Biosynthesis of secondary metabolites	280	0.3417	1.59165	4.30784e-05	0.00103388	0.000801108	726	tags=41%, list=28%, signal=34%	NWMN_0380/NWMN_0959/NWMN_1846/NWMN_0935/NWMN_0934/NWMN_0913/NWMN_1441/NWMN_0776/NWMN_1566/NWMN_0517/NWMN_0378/NWMN_1379/NWMN_0961/NWMN_1440/NWMN_1439/NWMN_0981/NWMN_0960/NWMN_1376/NWMN_1427/NWMN_1410/NWMN_1199/NWMN_1113/NWMN_0516/NWMN_1114/NWMN_2504/NWMN_0933/NWMN_1617/NWMN_1217/NWMN_1198/NWMN_2517/NWMN_0833/NWMN_0912/NWMN_0550/NWMN_1976/NWMN_1139/NWMN_1414/NWMN_1563/NWMN_0936/NWMN_1140/NWMN_0730…
		sae01232	Nucleotide metabolism	33	0.529542	1.69886	0.00509421	0.0305653	0.0236836	559	tags=52%, list=21%, signal=41%	NWMN_0380/NWMN_0381/NWMN_1109/NWMN_1846/NWMN_0700/NWMN_0701/NWMN_0378/NWMN_2023/NWMN_0472/NWMN_0446/NWMN_1168/NWMN_1064/NWMN_1386/NWMN_2042/NWMN_1338/NWMN_0518/NWMN_1120
		sae00010	Glycolysis / Gluconeogenesis	38	0.510057	1.70312	0.0047941	0.0305653	0.0236836	496	tags=45%, list=19%, signal=37%	NWMN_0959/NWMN_0961/NWMN_1333/NWMN_0960/NWMN_1199/NWMN_1198/NWMN_0833/NWMN_2503/NWMN_0962/NWMN_1626/NWMN_0177/NWMN_0113/NWMN_2499/NWMN_2414/NWMN_0741/NWMN_0133/NWMN_0367
		sae00250	Alanine, aspartate and glutamate metabolism	20	0.59334	1.73655	0.00895211	0.0440252	0.0341131	344	tags=40%, list=13%, signal=35%	NWMN_1846/NWMN_2056/NWMN_1113/NWMN_1114/NWMN_1349/NWMN_1217/NWMN_0936/NWMN_1111
		sae00860	Porphyrin metabolism	16	0.635995	1.75805	0.0074873	0.0414681	0.0321317	603	tags=69%, list=23%, signal=53%	NWMN_1566/NWMN_0981/NWMN_2517/NWMN_0550/NWMN_1563/NWMN_1562/NWMN_1725/NWMN_1723/NWMN_1561/NWMN_1756/NWMN_1564
		sae00020	Citrate cycle (TCA cycle)	22	0.637423	1.89475	0.00100604	0.00806655	0.0062504	276	tags=41%, list=11%, signal=37%	NWMN_0959/NWMN_0979/NWMN_0961/NWMN_0960/NWMN_1199/NWMN_2504/NWMN_1198/NWMN_1326/NWMN_0962
		sae00240	Pyrimidine metabolism	27	0.637178	1.97706	0.000132653	0.00191021	0.00148013	465	tags=63%, list=18%, signal=52%	NWMN_1109/NWMN_0700/NWMN_0701/NWMN_0254/NWMN_1113/NWMN_1112/NWMN_1114/NWMN_2023/NWMN_1115/NWMN_0446/NWMN_1197/NWMN_1168/NWMN_1111/NWMN_2488/NWMN_1386/NWMN_1116/NWMN_1338
		sae00190	Oxidative phosphorylation	22	0.668395	1.98681	0.000305349	0.00333799	0.00258645	345	tags=55%, list=13%, signal=48%	NWMN_0929/NWMN_0930/NWMN_0928/NWMN_0981/NWMN_0927/NWMN_2011/NWMN_2008/NWMN_2007/NWMN_2009/NWMN_1857/NWMN_2006/NWMN_2012
		sae00785	Lipoic acid metabolism	19	0.69825	2.01135	0.000324527	0.00333799	0.00258645	276	tags=53%, list=11%, signal=47%	NWMN_0959/NWMN_1441/NWMN_0776/NWMN_0961/NWMN_1440/NWMN_1439/NWMN_0960/NWMN_0796/NWMN_1326/NWMN_0962
		sae01240	Biosynthesis of cofactors	110	0.539091	2.23038	6.04701e-09	4.35384e-07	3.37359e-07	604	tags=48%, list=23%, signal=39%	NWMN_1337/NWMN_1846/NWMN_0913/NWMN_1566/NWMN_0981/NWMN_0481/NWMN_1113/NWMN_1112/NWMN_0516/NWMN_1114/NWMN_0482/NWMN_1581/NWMN_0529/NWMN_0796/NWMN_2517/NWMN_0912/NWMN_0550/NWMN_1115/NWMN_1563/NWMN_0683/NWMN_1851/NWMN_1562/NWMN_1625/NWMN_2168/NWMN_1380/NWMN_1850/NWMN_0962/NWMN_1133/NWMN_2047/NWMN_1168/NWMN_0543/NWMN_1111/NWMN_1610/NWMN_2171/NWMN_0684/NWMN_1685/NWMN_2173/NWMN_2488/NWMN_0113/NWMN_0932…
Table S4. GSEA results for all agr-types comparisons
Ranking metric prioritizes the Wald statistic (res$stat) of DEseq2, pvalueCutoff of 1 was used (no gene selection from DE), Benjamini–Hochberg FDR correction applied, and pathways with adjusted p-value <0.05 retained. minGSSize of 10 and maxGSSize of 500 were used as default parameters.
Positively- or negatively-enriched refers to the first strain mentioned in the comparison.
Enriched terms are reported with normalized enrichment scores (NES), p-values, and FDR q-values
